# Supplementary material for: Scaling Laws for Mitotic Chromosomes
Source: Front Cell Dev Biol. 2021 Jun 11;9:684278. doi: 10.3389/fcell.2021.684278 (PMC8262490; doi:10.3389/fcell.2021.684278)
Supplement: Supplementary file 1 [file Table_1.XLSX]

## Sheet: Sheet1
species index	class	order	family	genus	species	common name	1 C (pg)	c_avg (pg)	c_max (pg)	reference for 1C	2n	L_max (um)	L_avg (um)	L_tot (um)	reference(s) for length and width	width (um)	volume of longest chromosome (um^3)	DNA density of longest chromosome (pg/um^3)
35	Amphibia	Anura	Bufonidae	Bufo	Bufo americanus	American toad	5	0.909091	1.44144	animal database, gregory2019	22	8	5.04545	111	schmid1978	1.4	6.15752	0.234094
36	Amphibia	Anura	Bufonidae	Bufo	Bufo bufo	Common toad	6.6	1.2	2.27914	animal database, gregory2019	22	12	6.31818	139	schmid1978	1.9	17.0117	0.133974
37	Amphibia	Anura	Bufonidae	Bufo	Bufo calamita	Natterjack toad	4.26	0.774545	0.904669	animal database, gregory2019	22	5.84	5	110	schmid1978	1.5	5.16007	0.175321
38	Amphibia	Anura	Bufonidae	Bufo	Bufo fowleri	Fowler's toad	5.29	0.961818	1.80928	animal database, gregory2019	22	10.5	5.58182	122.8	schmid1978	1.5	9.27752	0.195018
39	Amphibia	Anura	Bufonidae	Bufo	Bufo marinus	Cane toad	4.76	0.865455		animal database, gregory2019	22		4.58182	100.8	schmid1978
40	Amphibia	Anura	Bufonidae	Bufo	Bufo punctatus	Red-spotted toad	5.3	0.963636	2.1023	animal database, gregory2019	22	9.5	4.35455	95.8	schmid1978	2.8	29.2482	0.0718777
41	Amphibia	Anura	Bufonidae	Bufo	Bufo regularis	African common toad	3.99	0.798	1.67323	animal database, gregory2019	20	7.8	3.72	74.4	schmid1978	1.2	4.4108	0.379348
42	Amphibia	Anura	Bufonidae	Bufo	Bufo terrestris	Southern toad	5.45	0.990909	1.93021	animal database, gregory2019	22	8.5	4.36364	96	schmid1978	1.05	3.68008	0.524502
43	Amphibia	Anura	Bufonidae	Bufo	Bufo valliceps	Gulf coast toad	4.6	0.836364	1.87376	animal database, gregory2019	22	11.1	4.95455	109	schmid1978	1.7	12.5974	0.148742
44	Amphibia	Anura	Bufonidae	Bufo	Bufo viridis	European green toad	4.83	0.878182	1.25222	animal database, gregory2019	22	7.7	5.4	118.8	schmid1978	1.1	3.65878	0.342252
69	Actinopterygii	Cypriniformes	Cyprinidae	Danio	Danio rerio	Zebrafish	1.8	0.144		animal database, gregory2019	50		1.75	87.5	schreeb1993
75	Mammalia	Didelphimorphia	Didelphidae	Didelphis	Didelphis virginiana	Virginia opossum	4.15	0.754545	1.23319	animal database, gregory2019	22	5.9	3.61	79.42	shaver1962
151	Mammalia	Rodentia	Muridae	Mus	Mus musculus	mouse	3.2	0.32	0.496124	animal database, gregory2019	40	4	2.58	103.2	crippa1964
151	Mammalia	Rodentia	Muridae	Mus	Mus musculus	mouse	3.2	0.32		animal database, gregory2019	40		9.6	384	hara2016
151	Mammalia	Rodentia	Muridae	Mus	Mus musculus	mouse	3.2	0.32		animal database, gregory2019	40		4.5	180	hara2016
80	Mammalia	Primates	Cercopithecidae	Erythrocebus	Erythrocebus patas	Patas monkey	3.675	0.272222	0.479684	animal database, gregory2019	54	5.58	3.16667	171	chu1957
82	Mammalia	Primates	Lemuridae	Eulemur	Eulemur fulvus	Brown lemur	3.35	0.223333	0.696104	animal database, gregory2019	60	8	2.56667	154	hamilton1977
133	Mammalia	Primates	Cercopithecidae	Macaca	Macaca mulatta	Rhesus monkey	3.365	0.320476	0.470447	animal database, gregory2019	42	7.2	4.90476	206	dzhemilev1973
133	Mammalia	Primates	Cercopithecidae	Macaca	Macaca mulatta	Rhesus monkey	3.365	0.320476	0.61476	animal database, gregory2019	42	9.5	4.95238	208	chu1957
134	Mammalia	Primates	Cercopithecidae	Macaca	Macaca nemestrina	Pig-tailed macaque	3.56	0.339048	0.489753	animal database, gregory2019	42	7.25	5.01905	210.8	dzhemilev1973
9	Amphibia	Urodela	Ambystomatidae	Ambystoma	Ambystoma laterale	Blue-spotted salamander	29.2	4.17143	6.44977	animal database, gregory2019	28	25.28	16.35	457.8	sessions1982	3	89.3469	0.0721879
25	Mammalia	Primates	Cebidae	Ateles	Ateles chamek	Spider monkey	3.09	0.363529	0.745423	animal database, gregory2019	34	11.7	5.70588	194	deBoer1974
27	Mammalia	Chiroptera	Vespertilionidae	Barbastella	Barbastella barbastellus	barbastelle bat	2.2	0.275	0.495775	animal database, gregory2019	32	7	3.88281	124.25	capanna1968b
46	Mammalia	Primates	Callitrichidae	Callithrix	Callithrix jacchus	marmoset	3.43	0.311818	0.541902	animal database, gregory2019	46	7.07	3.8913	179	deBoer1974
50	Mammalia	Primates	Cebidae	Cebus	Cebus albifrons	Capuchin monkey	3.98	0.294815	0.501599	animal database, gregory2019	54	7.19	4.22593	228.2	deBoer1974
88	Actinopterygii	Gadiformes	Gadidae	Gadus	Gadus morhua	Atlantic cod	0.4	0.0347826	0.0555372	animal database, gregory2019	46	4.2	2.63	121	ghigliotti2012	1.1	1.9957	0.0278285
136	Mammalia	Diprotodontia	Macropodidae	Macropus	Macropus giganteus	Eastern grey kangaroo	4.21	1.0525	1.77912	animal database, gregory2019	16	10.1	5.975	95.6	moore1965	3	35.6963	0.0498404
179	Mammalia	Chiroptera	Vespertilionidae	Pipistrellus	Pipistrellus savii	Savi's pipistrelle	2.31	0.21		animal database, gregory2019	44		2.64545	116.4	capanna1971
186	Mammalia	Diprotodontia	Potoroidae	Potorous	Potorous tridactylus	Long-nosed potoroo	4.08	1.36	2.19175	animal database, gregory2019	12	6.03	3.74167	44.9	sinclair2000	0.6	0.852471	2.57106
210	Mammalia	Primates	Cebidae	Saimiri	Saimiri sciureus	Squirrel monkey	3.3	0.3	0.711974	animal database, gregory2019	44	10	4.21364	185.4	deBoer1974
2	Reptilia	Squamata	Typhlopidae	Afrotyphlops	Afrotyphlops punctatus	Spotted blindsnake	1.89	0.23625	0.760657	animal database, gregory2019	32	9.8	3.04375	97.4	deSmet1978b
3	Reptilia	Squamata	Viperidae	Agkistrodon	Agkistrodon contortrix	Copperhead	1.37	0.152222	0.628045	animal database, gregory2019	36	10.2	2.47222	89	deSmet1978b
4	Mammalia	Primates	Cebidae	Alouatta	Alouatta caraya	Howler monkey	3.84	0.295385	0.618163	animal database, gregory2019	52	9.2	4.39615	228.6	mudry2015	1.7	10.4411	0.0592048
4	Mammalia	Primates	Cebidae	Alouatta	Alouatta caraya	Howler monkey	3.84	0.295385		animal database, gregory2019	52		4.99423	259.7	deOliveira2002	1.7
5	Mammalia	Primates	Cebidae	Alouatta	Alouatta palliata	Howler monkey	3.63	0.273962	0.578339	animal database, gregory2019	53	4.7	2.22642	118	mudry2015	1.2	2.65779	0.217602
6	Mammalia	Primates	Cebidae	Alouatta	Alouatta pigra	Howler monkey	3.63	0.250345	0.654335	animal database, gregory2019	58	10.5	4.01724	233	mudry2015	1.8	13.3596	0.0489785
7	Amphibia	Anura	Discoglossidae	Alytes	Alytes obstetricians	Common midwife toad	9.78	1.02947		animal database, gregory2019	38		3.34737	127.2	schmid1987
11	Actinopterygii	Amiiformes	Amiidae	Amia	Amia calva	Bowfin	1.14	0.0991304	0.168916	animal database, gregory2019	46	2.3	1.34978	62.09	ohno1969	0.6	0.325155	0.519494
14	Amphibia	Urodela	Cryptobranchidae	Andrias	Andrias davidianus	Chinese giant salamander	50	3.33333	17.84	animal database, gregory2019	60	24.2	4.52167	271.3	morescalchi1977	1.8	30.7907	0.579396
14	Amphibia	Urodela	Cryptobranchidae	Andrias	Andrias davidianus	Chinese giant salamander	50	3.33333	15.0995	animal database, gregory2019	60	44	9.71333	582.8	sessions1982b	4.7	381.688	0.0395599
15	Amphibia	Urodela	Cryptobranchidae	Andrias	Andrias japonicus	Japanese giant salamander	46.49	3.09933	14.1043	animal database, gregory2019	60	26	5.71333	342.8	morescalchi1977	2.9	85.8676	0.164257
16	Amphibia	Urodela	Plethodontidae	Aneides	Aneides aeneus	green salamander	43.2	6.17143	10.6294	animal database, gregory2019	28	36.6	21.25	595	sessions1987	4	229.965	0.0462218
17	Amphibia	Urodela	Plethodontidae	Aneides	Aneides ferreus	clouded salamander	42.4	6.05714	11.0127	animal database, gregory2019	28	48.83	26.8571	752	sessions1987	4.2	338.256	0.0325574
18	Amphibia	Urodela	Plethodontidae	Aneides	Aneides flavipunctatus	black salamander	45.4	6.48571	11.4544	animal database, gregory2019	28	48	27.1786	761	sessions1987	4	301.593	0.0379797
19	Amphibia	Urodela	Plethodontidae	Aneides	Aneides hardii	Sacramento mountain salamander	32.5	4.64286	8.83968	animal database, gregory2019	28	43.6	22.9	641.2	sessions1987	3	154.095	0.0573651
20	Amphibia	Urodela	Plethodontidae	Aneides	Aneides lugubris	arboreal salamander	42.9	6.12857	10.725	animal database, gregory2019	28	23	13.1429	368	sessions1987	3.9	137.378	0.0780693
22	Aves	Perciformes	Apogonidae	Apogon	Apogon guamensis	Guam cardinalfish	1.3	0.113043	0.152095	animal database, gregory2019	46	3.7	2.75	126.5	rivlin1986	1.1	1.75811	0.0865102
23	Aves	Pelecaniformes	Ardeidae	Ardea	Ardea cinerea	Grey heron	1.39	0.0817647	0.532613	animal database, gregory2019	68	7.1	1.08997	74.1176	hammar1970	0.9	2.25841	0.235835
24	Amphibia	Anura	Ascaphidae	Ascaphus	Ascaphus truei	tailed frog	4.16	0.361739		animal database, gregory2019	46		2.08261	95.8	schmid1987
29	Amphibia	Urodela	Hynobiidae	Batrachuperus	Batrachuperus mustersi	Afghanistan salamander	21.65	1.39677	5.96347	animal database, gregory2019	62	23	5.3871	334	morescalchi1979	2.6	61.0569	0.0976708
30	Reptilia	Squamata	Boidae	Boa	Boa constrictor	Boa constrictor	2.04	0.226667	0.894497	animal database, gregory2019	36	9.8	2.48333	89.4	deSmet1978b
31	Reptilia	Squamata	Lamprophiidae	Boaedon	Boaedon fuliginosus	African house snake	1.51	0.177647	0.710588	animal database, gregory2019	34	7.2	1.8	61.2	deSmet1978b
32	Amphibia	Anura	Bombinatoridae	Bombina	Bombina orientalis	Fire-bellied toad	8.4	1.4		animal database, gregory2019	24		8.91667	214	schmid1987
33	Amphibia	Anura	Bombinatoridae	Bombina	Bombina variegata	Yellow-bellied toad	9.16	1.52667	3.1191	animal database, gregory2019	24	13.28	6.5	156	ullerich1970	1.7	15.0715	0.206954
33	Amphibia	Anura	Bombinatoridae	Bombina	Bombina variegata	Yellow-bellied toad	9.16	1.52667		animal database, gregory2019	24		8	192	schmid1987
34	Reptilia	Squamata	Viperidae	Bothriechis	Bothriechis schlegelii	Eyelash pit viper	1.91	0.212222	0.788985	animal database, gregory2019	36	12	3.22778	116.2	deSmet1978b
47	Actinopterygii	Cypriniformes	Cyprinidae	Carassius	Carassius auratus auratus	goldfish	1.78	0.0712	0.139042	animal database, gregory2019	100	3.23	1.654	165.4	ohno1966	0.8	0.811788	0.171279
47	Actinopterygii	Cypriniformes	Cyprinidae	Carassius	Carassius auratus auratus	goldfish	1.78	0.0712	0.0949333	animal database, gregory2019	100	2	1.5	150	chiarelli1969
48	Mammalia	Chiroptera	Phyllostomidae	Carollia	Carollia castanea	Chestnut short-tailed bat	2.54	0.48381	1.2846	animal database, gregory2019	21	10.78	4.06	85.26	baker1971	2.2	20.4892	0.0626965
49	Mammalia	Chiroptera	Phyllostomidae	Carollia	Carollia perspicillata	Seba's fruit bat	2.9	0.58	1.75596	animal database, gregory2019	20	16.5	5.45	109	hsu1971	1.7	18.7259	0.0937721
51	Mammalia	Primates	Cebidae	Cebus	Cebus lubidinosus	black-striped capuchin	3	0.222222		animal database, gregory2019	54		2.93519	158.5	nieves2011	1.5
52	Aves	Perciformes	Serranidae	Centropristis	Centropristis striata	Black seabass	1.35	0.1125	0.138919	animal database, gregory2019	48	4.52	3.66042	175.7	merritt1991	1.5	3.99375	0.034784
53	Mammalia	Primates	Cercopithecidae	Cercocebus	Cercocebus torquatus	Mangabey	4.9	0.466667	0.763806	animal database, gregory2019	42	6.43	3.92857	165	chiarelli1962b
57	Actinopterygii	Tetraodontiformes	Diodontidae	Chilomycterus	Chilomycterus spinosus	Burrfish	1	0.08	0.0975692	animal database, gregory2019	50	2.91	2.386	119.3	noleto2012	1.1	1.38273	0.0705626
58	Chondrichthyes	Hexanchiformes	Chlamydoselachidae	Chlamydoselachus	Chlamydoselachus anguineus	Frilled shark	4.59	0.1836	0.432084	animal database, gregory2019	100	6.02	2.558	255.8	stingo2001	2.6	15.981	0.0270374
59	Aves	Perciformes	Pomacentridae	Chromis	Chromis chromis	Damselfish	1.32	0.11	0.146667	animal database, gregory2019	48	1.8	1.35	64.8	alvarez1980
61	Mammalia	Primates	Cercopithecidae	Colobus	Colobus polykomos	Black-and-white colobus monkey	3.61	0.328182	0.558295	animal database, gregory2019	44	7.23	4.25	187	chiarelli1963
64	Mammalia	Rodentia	Cricetidae	Cricetulus	Cricetulus griseus	Chinese hamster	3.2	0.581818	1.512	animal database, gregory2019	22	10.46	4.025	88.55	hsu1971	1	4.10763	0.368096
65	Amphibia	Urodela	Cryptobranchidae	Cryptobranchus	Cryptobranchus alleganiensis	Hellbender salamander	55	3.66667	15.8475	animal database, gregory2019	60	17	3.93333	236	morescalchi1977	2.6	45.129	0.351159
67	Aves	Anseriformes	Anatidae	Cygnus	Cygnus olor	Mute swan	1.48	0.074	0.375211	animal database, gregory2019	80	6	1.18333	94.6667	hammar1970	1.4	4.61814	0.0812472
68	Actinopterygii	Cypriniformes	Cyprinidae	Cyprinus	Cyprinus carpio	Common carp	1.75	0.07	0.134354	animal database, gregory2019	100	2.57	1.339	133.9	khuda-bukhsh1987	1.3	1.70561	0.0787718
70	Chondrichthyes	Myliobatiformes	Dasyatidae	Dasyatis	Dasyatis sabina	Atlantic stingray	4.2	0.247059	0.572819	animal database, gregory2019	68	5.66	2.44118	166	donahue1974	1.5	5.00102	0.11454
71	Chondrichthyes	Myliobatiformes	Dasyatidae	Dasyatis	Dasyatis sayi	Bluntnose stingray	4.75	0.279412	0.576911	animal database, gregory2019	68	5.76	2.78971	189.7	donahue1974	1.1	2.73696	0.210786
73	Mammalia	Perissodactyla	Rhinocerotidae	Diceros	Diceros bicornis	Black rhinoceros	3.34	0.159048	0.263351	animal database, gregory2019	84	5.2	3.14048	263.8	hungerford1967	1.4	4.00239	0.0657985
74	Mammalia	Didelphimorpha	Didelphidae	Didelphis	Didelphis marsupialis	South American opossum	3.56	0.647273	1.2159	animal database, gregory2019	22	8.63	4.59409	101.07	reig1977	2.4	19.5206	0.0622881
76	Amphibia	Anura	Discoglossidae	Discoglossus	Discoglossus pictus	Painted frog	5.25	0.75		animal database, gregory2019	28		4.67857	131	schmid1987
77	Reptilia	Squamata	Viperidae	Echis	Echis carinatus	Viper	1.3	0.152941	0.507029	animal database, gregory2019	34	8.6	2.59412	88.2	deSmet1978b
78	Amphibia	Anura	Dendrobatidae	Epipedobates	Epipedobates femoralis	Amazonian poison dart frog	7.11	1.185	2.5575	animal database, gregory2019	24	18.3	8.47917	203.5	aguiar2002	2.6	48.58	0.0526452
79	Amphibia	Anura	Dendrobatidae	Epipedobates	Epipedobates trivittatus	Three-striped poison dart frog	8.49	1.415	2.87104	animal database, gregory2019	24	14.947	7.36667	176.8	aguiar2002	3	52.8271	0.0543479
81	Actinopterygii	Pleuronectiformes	Paralichthyidae	Etropus	Etropus crossotus	Fringed flounder	1	0.105263	0.163728	animal database, gregory2019	38	4.04	2.59737	98.7	leGrande1975	2	6.34602	0.0258002
84	Reptilia	Squamata	Boidae	Eunectes	Eunectes murinus	Anaconda	1.72	0.191111	0.777577	animal database, gregory2019	36	12.5	3.07222	110.6	deSmet1978b
85	Amphibia	Urodela	Salamandridae	Euproctus	Euproctus asper	Pyrenean brook salamander	27.62	4.60333	6.31665	animal database, gregory2019	24	18.01	13.125	315	jaylet1966	1.8	22.9149	0.275656
87	Reptilia	Squamata	Colubridae	Fowlea	Fowlea piscator	Checkered keelback	1.68	0.16	0.747871	animal database, gregory2019	42	13.8	2.95238	124	deSmet1978b
89	Mammalia	Primates	Galagidae	Galago	Galago senegalensis	Bushbaby	4.075	0.452778	0.916875	animal database, gregory2019	36	7.2	3.56	128	deBoer1973	1.8	9.16088	0.100086
90	Aves	Gruiformes	Rallidae	Gallinula	Gallinula chloropus	Moorhen	1.53	0.0784615	0.5202	animal database, gregory2019	78	6.7	1.01056	78.8235	hammar1970	1.2	3.78876	0.137301
93	Aves	Perciformes	Gobiidae	Gobius	Gobius bucchichi	Bucchich's gobi	0.46	0.046	0.0719062	animal database, gregory2019	40	3.6	2.303	92.12	thode1983	1.5	3.18086	0.0226059
94	Aves	Perciformes	Gobiidae	Gobius	Gobius cobitis	Giant goby	0.66	0.0573913	0.0700185	animal database, gregory2019	46	2.3	1.88522	86.72	thode1983	1.2	1.30062	0.0538347
95	Aves	Perciformes	Gobiidae	Gobius	Gobius niger	Black goby	1.01	0.0808	0.13732	animal database, gregory2019	50	3.45	2.03	101.5	thode1983	1.1	1.63932	0.0837664
96	Aves	Perciformes	Gobiidae	Gobius	Gobius paganellus	Rock goby	0.42	0.035	0.0581036	animal database, gregory2019	48	2.67	1.60833	77.2	vitturi1984	1.1	1.26869	0.045798
96	Aves	Perciformes	Gobiidae	Gobius	Gobius paganellus	Rock goby	0.42	0.0365217	0.061518	animal database, gregory2019	46	2.2	1.30609	60.08	thode1983	1.2	1.24407	0.0494489
97	Reptilia	Squamata	Boidae	Gongylophis	Gongylophis conicus	Rough-scaled sand boa	1.4	0.164706	0.512127	animal database, gregory2019	34	9.2	2.95882	100.6	deSmet1978b
98	Mammalia	Primates	Hominidae	Gorilla	Gorilla gorilla	Gorilla	3.57	0.2975	0.467423	animal database, gregory2019	48	5.45	3.46875	166.5	hamerton1961
100	Chondrichthyes	Heterodontiformes	Heterodontidae	Heterodontus	Heterodontus francisci	Horn shark	7.25	0.284314	0.700276	animal database, gregory2019	102	7.01	2.84608	290.3	stingo2001	2	11.0113	0.0635962
101	Chondrichthyes	Heterodontiformes	Heterodontidae	Heterodontus	Heterodontus japonicus	Japanese bullhead shark	14.8	0.580392	1.9779	animal database, gregory2019	102	10.1	2.96373	302.3	stingo2001	2	15.865	0.12467
102	Reptilia	Squamata	Colubridae	Hierophis	Hierophis viridiflavus	Western whip snake	2.73	0.303333	1.29926	animal database, gregory2019	36	16.8	3.92222	141.2	deSmet1978b
103	Actinopterygii	Pleuronectiformes	Pleuronectidae	Hippoglossus	Hippoglossus hippoglossus	Atlantic halibut	0.73	0.0608333	0.100543	animal database, gregory2019	48	3.55	2.14792	103.1	brown1997	1.2	2.00748	0.0500843
105	Chondrichthyes	Chimaeriformes	Chimaeridae	Hydrolagus	Hydrolagus colliei	Spotted ratfish	1.56	0.107586	0.31961	animal database, gregory2019	58	2.1	0.706897	41	ohno1969	0.75	0.463876	0.688999
106	Amphibia	Anura	Hylidae	Hyla	Hyla arborea	European tree frog	4.76	0.793333	1.53936	animal database, gregory2019	24	7.43	3.82917	91.9	ullerich1970	1.6	7.46945	0.206087
107	Amphibia	Anura	Hylidae	Hyla	Hyla cinerea	green tree frog	4.55	0.794	1.49774	animal database, gregory2019	24	9.76	4.94	118.6	schmid1978	2.6	25.9093	0.057807
108	Mammalia	Primates	Hylobatidae	Hylobates	Hylobates agilis	Dark-handed gibbon	3.125	0.284091	0.570588	animal database, gregory2019	44	7.76	3.86364	170	chiarelli1963
109	Amphibia	Urodela	Hynobiidae	Hynobius	Hynobius dunni	Asiatic land salamander	16.88	1.20571	2.3711	animal database, gregory2019	56	6.3	3.20357	179.4	morescalchi1979	2.6	16.7243	0.141776
110	Amphibia	Urodela	Hynobiidae	Hynobius	Hynobius nebulosus	Land salamander	19.2	1.37143	5.53787	animal database, gregory2019	56	25.18	6.23571	349.2	seto1983	2.6	66.844	0.0828477
111	Amphibia	Urodela	Hynobiidae	Hynobius	Hynobius tsuensis	Japanese clawed salamander	16.48	1.17714	4.76984	animal database, gregory2019	56	25.47	6.28571	352	seto1986	1.5	22.5046	0.211949
113	Actinopterygii	Cypriniformes	Cyprinidae	Labeo	Labeo calbasu	Orangefin labeo	1.04	0.077037	0.10172	animal database, gregory2019	54	1.45	1.09815	59.3	nayyar1964
114	Actinopterygii	Atheriniformes	Atherinopsidae	Labidesthes	Labidesthes sicculus	Brook silverside	0.67	0.0558333	0.0746968	animal database, gregory2019	48	3.7	2.76562	132.75	korth1987	2	5.81195	0.0128523
118	Actinopterygii	Tetraodontiformes	Tetraodontidae	Lagocephalus	Lagocephalus lunaris	Green rough-backed puffer	0.58	0.0527273	0.0873412	animal database, gregory2019	44	3.84	2.31818	102	choudhury1982	1.2	2.17147	0.0402222
119	Mammalia	Primates	Atelidae (prev part of Cebidae)	Lagothrix	Lagothrix lagotricha	Woolly monkey	3.54	0.228387	0.433191	animal database, gregory2019	62	4.13	2.17742	135	stanyon2001	0.53	0.455577	0.950863
119	Mammalia	Primates	Atelidae (prev part of Cebidae)	Lagothrix	Lagothrix lagotricha	Woolly monkey	3.54	0.228387	0.439047	animal database, gregory2019	62	6.04	3.14	194.8	deBoer1974
120	Hyperoartia	Petromyzontiformes	Petromyzontidae	Lampetra	Lampetra fluviatilis	European river lamprey	1.37	0.0351282	0.0468376	animal database, gregory2019	156	1	0.75	117	zanandrea1964
121	Hyperoartia	Petromyzontiformes	Petromyzontidae	Lampetra	Lampetra planeri	European brook lamprey	1.38	0.0378082	0.050411	animal database, gregory2019	146	1	0.75	109.5	zanandrea1964
126	Reptilia	Squamata	Colubridae	Limnophis	Limnophis bicolor		1.82	0.202222	0.810655	animal database, gregory2019	36	10.2	2.54444	91.6	deSmet1978b
127	Mammalia	Didelphimorpha	Didelphidae	Lutreolina	Lutreolina crassicaudata paranasalis	Thick-tailed opossum	4.2	0.763636	1.32635	animal database, gregory2019	22	9.68	5.57318	122.61	reig1977	1.9	13.7228	0.0966532
135	Actinopterygii	Synbranchiformes	Mastacembelidae	Macrognathus	Macrognathus aculeatus	Eel	0.81	0.0675	0.105633	animal database, gregory2019	48	2.38	1.52083	73	khuda-bukhsh1987	1.5	2.1029	0.0502319
137	Mammalia	Peramelemorphia	Peramelidae	Macrotis	Macrotis lagotis	Rabbit-eared bandicoot, bilby	4.29	0.903158	2.24529	animal database, gregory2019	19	18.75	7.54211	143.3	martin1967	2.8	57.7268	0.0388951
138	Reptilia	Squamata	Viperidae	Macrovipera	Macrovipera lebetina	Viper	2.07	0.23	0.848571	animal database, gregory2019	36	9.9	2.68333	96.6	deSmet1978b
140	Mammalia	Didelphimorpha	Didelphidae	Marmosa	Marmosa robinsoni	Robinson's mouse opossum	3.94	1.12571	1.76122	animal database, gregory2019	14	9.68	6.18714	86.62	reig1977	3	34.2119	0.0514797
143	Aves	Anseriformes	Anatidae	Mergus	Mergus merganser	American merganser	2	0.097561	0.52	animal database, gregory2019	82	6	1.1257	92.3077	hammar1970	1.4	4.61814	0.112599
144	Mammalia	Chiroptera	Vespertilionidae	Miniopterus	Miniopterus schreibersii	Bent-winged bat	1.93	0.167826		animal database, gregory2019	46		1.92065	88.35	capanna1971
146	Mammalia	Didelphimorpha	Didelphidae	Monodelphis	Monodelphis brevicaudata	Red-legged short-tailed opossum	5.22	1.16	2.37255	animal database, gregory2019	18	8.88	4.34167	78.15	reig1969	1.7	10.0779	0.23542
147	Mammalia	Didelphimorpha	Marmosidae	Monodelphis	Monodelphis dimidiata	Short-tailed opossum	4.17	0.926667	1.83317	animal database, gregory2019	18	8.99	4.54444	81.8	reig1969	1.7	10.2028	0.179674
148	Hyperoartia	Petromyzontiformes	Petromyzontidae	Mordacia	Mordacia mordax	Australian lamprey	1.42	0.0747368	0.185783	animal database, gregory2019	76	4.71	1.89474	144	potter1968	0.75	1.04041	0.178568
149	Mammalia	Artiodactyla	Cervidae	Muntiacus	Muntiacus muntjak	Indian muntjac	3.01	2.00667	2.69948	animal database, gregory2019	6	23.95	17.8033	106.82	hsu1971	1.8	30.4727	0.0885868
149	Mammalia	Artiodactyla	Cervidae	Muntiacus	Muntiacus muntjak	Indian muntjac	3.01	2.00667	2.52808	animal database, gregory2019	6	16	12.7	76.2	wurster1970	2.2	30.4106	0.0831316
150	Mammalia	Artiodactyla	Cervidae	Muntiacus	Muntiacus reevesi	Reeve's muntjac (Chinese muntjac)	2.99	0.26	0.611095	animal database, gregory2019	46	7	2.97826	137	Liming1980 and wurster1967	1.5	6.18501	0.0988026
152	Mammalia	Chiroptera	Vespertilionidae	Myotis	Myotis capaccinii	long-fingered bat	1.85	0.168182		animal database, gregory2019	44		2.55455	112.4	capanna1971
153	Mammalia	Chiroptera	Vespertilionidae	Myotis	Myotis myotis	mouse-eared bat	2.17	0.197273		animal database, gregory2019	44		2.46818	108.6	capanna1971
154	Reptilia	Squamata	Elapidae	Naja	Naja haje	Egyptian cobra	2.59	0.272632	0.890741	animal database, gregory2019	38	6.5	1.98947	75.6	deSmet1978b
155	Reptilia	Squamata	Elapidae	Naja	Naja nigricollis	spitting cobra	2.66	0.28	1.06688	animal database, gregory2019	38	7.4	1.94211	73.8	deSmet1978b
156	Chondrichthyes	Torpediniformes	Narcinidae	Narcine	Narcine brasiliensis	Brazilian electric ray	4.2	0.6	1.18426	animal database, gregory2019	28	7.31	3.70357	103.7	donahue1974	2.5	17.9414	0.0660071
157	Reptilia	Squamata	Colubridae	Natrix	Natrix maura	viperine snake	2.35	0.276471	1.06433	animal database, gregory2019	34	11.3	2.93529	99.8	deSmet1978b
158	Reptilia	Squamata	Colubridae	Natrix	Natrix tesselatus	dice snake	1.91	0.224706	0.804211	animal database, gregory2019	34	9.6	2.68235	91.2	deSmet1978b
160	Reptilia	Squamata	Colubridae	Nerodia	Nerodia rhombifer	water snake	1.89	0.21	0.382785	animal database, gregory2019	36	7.2	3.95	142.2	deSmet1978b
161	Chondrichthyes	Hexanchiformes	Hexanchidae	Notorynchus	Notorynchus cepedianus	Broadnose sevengill shark	4.4	0.169231	0.440989	animal database, gregory2019	104	4.46	1.71154	178	stingo2001	2.5	10.9465	0.0402859
163	Mammalia	Primates	Lorisidae	Nycticebus	Nycticebus coucang	Slow loris	3.58	0.2864	0.5191	animal database, gregory2019	50	7.25	4	200	deBoer1973b	1.4	5.58025	0.0930244
164	Actinopterygii	Salmoniformes	Salmonidae	Oncorhynchus	Oncorhynchus mykiss	rainbow trout	2.75	0.183333	0.279335	animal database, gregory2019	60	11.6	7.61333	456.8	hartley1984	2.5	28.4707	0.0098113
165	Mammalia	Primates	Hominidae	Pan	Pan troglodytes	chimpanzee	3.7	0.308333	0.518763	animal database, gregory2019	48	6.8	4.04167	194	chiarelli1962a
166	Reptilia	Squamata	Colubridae	Pantherophis	Pantherophis obsoletus	Eastern rat snake	2.17	0.255294	0.866531	animal database, gregory2019	34	11.8	3.47647	118.2	deSmet1978b
167	Mammalia	Primates	Cercopithecidae	Papio	Papio hamadryas	Hamadryas baboon	3.53	0.33619	0.55068	animal database, gregory2019	42	7.02	4.28571	180	chiarelli1962b
168	Aves	Passeriformes	Paridae	Parus	Parus major	Great tit	1.51	0.0774359	0.3624	animal database, gregory2019	78	4.5	0.961538	75	hammar1970	1.1	2.13825	0.169485
169	Aves	Passeriformes	Passeridae	Passer	Passer montanus	Eurasian tree sparrow	1.09	0.0558974	0.2507	animal database, gregory2019	78	5	1.11483	86.9565	hammar1970	1	1.9635	0.12768
170	Amphibia	Anura	Pelobatidae	Pelobates	Pelobates fuscus	common spadefoot toad	4.47	0.687692		animal database, gregory2019	26		4.06154	105.6	schmid1987
171	Amphibia	Anura	Pelobatidae	Pelobates	Pelobates syriacus	eastern spadefot toad	3.96	0.609231		animal database, gregory2019	26		4.18462	108.8	schmid1987
174	Mammalia	Primates	Lorisidae	Perodicticus	Perodicticus potto	Potto	3.72	0.24	0.509227	animal database, gregory2019	62	7.7	3.62903	225	deBoer1973b	1.5	6.80351	0.0748476
175	Hyperoartia	Petromyzontiformes	Petromyzontidae	Petromyzon	Petromyzon marinus	Sea lamprey	2.11	0.0502381	0.0867749	animal database, gregory2019	168	1.9	1.1	184.8	potter1970	0.9	0.604364	0.143581
178	Mammalia	Chiroptera	Vespertilionidae	Pipistrellus	Pipistrellus kuhli	Kuhl's pipistrelle	2.17	0.197273		animal database, gregory2019	44		2.98636	131.4	capanna1971
180	Amphibia	Anura	Microhylidae	Platypelis	Platypelis grandis	Frog	5.45	0.838462	1.30653	animal database, gregory2019	26	8.87	5.69231	148	aprea2007	2.5	21.7703	0.0600143
185	Mammalia	Primates	Hominidae	Pongo	Pongo pygmaeus	orangutan	3.66	0.305	0.593013	animal database, gregory2019	48	6.4	3.29167	158	chiarelli1962a
187	Chondrichthyes	Carchariniformes	Carcharhinidae	Prionace	Prionace glauca	Blue shark	4.3	0.2	0.531354	animal database, gregory2019	86	6.16	2.3186	199.4	asahida1995	1.4	4.74129	0.112069
189	Amphibia	Anura	Hylidae	Pseudacris	Pseudacris ornata	Ornate chrous frog	3.82	0.636	1.13343	animal database, gregory2019	24	5.86	3.29	79	schmid1978	1.1	2.78447	0.407053
191	Amphibia	Urodela	Sirenidae	Pseudobranchus	Pseudobranchus axanthus	southern dwarf siren	48	6	13.1207	animal database, gregory2019	32	30	13.7188	439	moler1993	1.4	23.0907	0.568226
192	Amphibia	Urodela	Sirenidae	Pseudobranchus	Pseudobranchus striatus	dwarf siren	45.5	7.58333	14.7311	animal database, gregory2019	24	31	15.9583	383	moler1993	1.4	23.8604	0.617386
193	Reptilia	Squamata	Colubridae	Ptyas	Ptyas mucosa	common rat snake	2.49	0.292941	0.957692	animal database, gregory2019	34	7	2.14118	72.8	deSmet1978b
194	Actinopterygii	Cypriniformes	Cyprinidae	Puntius	Puntius conchonius	Rosy barb	0.97	0.0776	0.101665	animal database, gregory2019	50	1.58	1.206	60.3	nayyar1964
194	Actinopterygii	Cypriniformes	Cyprinidae	Puntius	Puntius conchonius	Rosy barb	0.97	0.0776	0.106013	animal database, gregory2019	50	2.97	2.174	108.7	saroniya2013
195	Actinopterygii	Cypriniformes	Cyprinidae	Puntius	Puntius ticto	Ticto barb	0.91	0.0728	0.115616	animal database, gregory2019	50	3.64	2.292	114.6	saroniya2013
196	Amphibia	Anura	Pyxicephalidae	Pyxicephalus	Pyxicephalus adspersus	African bullfrog	1.4	0.215385	0.314345	animal database, gregory2019	26	5.4	3.7	96.2	schmid1980
197	Amphibia	Anura	Ranidae	Rana	Rana areolata	Crawfish frog	6.43	0.989231	2.22791	animal database, gregory2019	26	19.23	8.53846	222	corcoran1980	1.8	24.4672	0.0910569
198	Amphibia	Anura	Ranidae	Rana	Rana arvensis	Moor frog	6.18	1.03	1.84237	animal database, gregory2019	24	10.3	5.75833	138.2	popov1996
199	Amphibia	Anura	Ranidae	Rana	Rana aurora	Red-legged frog	9.19	1.41385	2.75039	animal database, gregory2019	26	13.52	6.95	180.7	haertel1974	2.7	38.7047	0.0710608
200	Amphibia	Anura	Ranidae	Rana	Rana cascadae	Cascades frog	7.91	1.21692	2.37673	animal database, gregory2019	26	13.54	6.93269	180.25	haertel1974	2.4	30.6268	0.0776031
201	Amphibia	Anura	Ranidae	Rana	Rana chensinensis	Chinese rown frog	5.34	0.89	1.50518	animal database, gregory2019	24	10.26	6.06667	145.6	popov1996
202	Amphibia	Anura	Ranidae	Rana	Rana pipiens	Leopard frog	6.48	0.996923	1.84712	animal database, gregory2019	26	12.25	6.61154	171.9	diBerardino1962
203	Amphibia	Anura	Ranidae	Rana	Rana pretiosa	Spotted frog	9.2	1.41538	3.15196	animal database, gregory2019	26	17.43	7.82692	203.5	haertel1974	2.3	36.2087	0.0870498
204	Amphibia	Anura	Ranidae	Rana	Rana septentrionalis	Mink frog	8.15	1.25385	2.52888	animal database, gregory2019	26	14.32	7.1	184.6	green1981	2.4	32.3911	0.0780735
205	Amphibia	Anura	Ranidae	Rana	Rana sylvatica	Wood frog	5.83	0.896923	1.68186	animal database, gregory2019	26	10.27	5.47692	142.4	hennen1964	1.4	7.90472	0.212766
206	Amphibia	Urodela	Hynobiidae	Ranodon	Ranodon sibiricus	Semirechensk salamander	24.1	1.46061	5.97997	animal database, gregory2019	66	16.6	4.05455	267.6	morescalchi1979	3.1	62.6457	0.095457
207	Mammalia	Rodentia	Muridae	Rattus	Rattus rattus	rat	3.03	0.288571		animal database, gregory2019	42		3.2	134.4	badr1970
208	Aves	Charadriiformes	Recurvirostridae	Recurvirostra	Recurvirostra avosetta	Pied avocet	1.59	0.0836842	0.5088	animal database, gregory2019	76	8	1.31579	100	hammar1970	1.1	3.80133	0.133848
209	Reptilia	Squamata	Colubridae	Regina	Regina septemvittata	queen snake	2.38	0.226667	1.06096	animal database, gregory2019	42	14.8	3.1619	132.8	deSmet1978b
211	Amphibia	Urodela	Salamandridae	Salamandra	Salamandra salamandra	Fire salamander	34	5.66667	10.6389	animal database, gregory2019	24	29.57	15.75	378	ullerich1970	2.8	91.039	0.116861
211	Amphibia	Urodela	Salamandridae	Salamandra	Salamandra salamandra	Fire salamander	34	5.66667	9.4731	animal database, gregory2019	24	22.22	13.2917	319	kessous1968	3.7	119.456	0.0793021
212	Amphibia	Urodela	Hynobiidae	Salamandrella	Salamandrella keyserlingi	Siberian Salamander	24.62	1.58839	4.3266	animal database, gregory2019	62	13	4.77258	295.9	morescalchi1979	3	45.9458	0.0941674
213	Actinopterygii	Salmoniformes	Salmonidae	Salmo	Salmo salar	Atlantic salmon	3.1	0.213793	0.389001	animal database, gregory2019	58	5.67	3.11621	180.74	hartley1984	1.25	3.47907	0.111812
214	Actinopterygii	Salmoniformes	Salmonidae	Salmo	Salmo trutta	Sea trout	2.73	0.1365	0.240635	animal database, gregory2019	80	5.5	3.11987	249.59	hartley1984	1.55	5.18903	0.0463737
215	Amphibia	Anura	Pelobatidae	Scaphiopus	Scaphiopus couchii	couch's spadefoot toad	1.07	0.164615		animal database, gregory2019	26		3.2	83.2	schmid1987
216	Aves	Acipenseriformes	Acipenseridae	Scaphirhynchus	Scaphirhynchus platorynchus	Shovelnose sturgeon	1.75	0.0625	0.179487	animal database, gregory2019	112	2.5	0.870536	97.5	ohno1969	0.4	0.15708	1.14265
217	Chondrichthyes	Carchariniformes	Scyliorhinidae	Scyliorhinus	Scyliorhinus canicula	Smallspotted catshark	6.575	0.424194	0.739681	animal database, gregory2019	62	3.4	1.94984	120.89	stingo1979	2	5.34071	0.138499
218	Chondrichthyes	Carchariniformes	Scyliorhinidae	Scyliorhinus	Scyliorhinus stellaris	Nursehound shark	6.15	0.341667	0.790385	animal database, gregory2019	72	5.48	2.36889	170.56	stingo1979	2.1	9.49028	0.0832836
219	Mammalia	Dasyuromorphia	Dasyuridae	Sminthopsis	Sminthopsis crassicaudata	Fat-tailed dunnart	3.49	0.997143	1.63604	animal database, gregory2019	14	12.2	7.43571	104.1	martin1967	2.3	25.344	0.0645534
220	Amphibia	Anura	Pelobatidae	Spea	Spea bombifrons	plains spadefoot toad	1.24	0.190769		animal database, gregory2019	26		3.3	85.8	schmid1987
221	Actinopterygii	Tetraodontiformes	Tetraodontidae	Sphoeroides	Sphoeroides spengleri	Bandtail puffer	0.34	0.0295652	0.0436621	animal database, gregory2019	46	2.09	1.41522	65.1	noleto2012	1.2	1.18187	0.0369433
222	Chondrichthyes	Carchariniformes	Sphyrnidae	Sphyrna	Sphyrna lewini	Scalloped hammerhead shark	3.4	0.15814	0.343955	animal database, gregory2019	86	5	2.29884	197.7	asahida1995	1.3	3.31831	0.103654
223	Chondrichthyes	Squaliformes	Squalidae	Squalus	Squalus acanthias	Piked dogfish shark	6.88	0.458667	0.794583	animal database, gregory2019	60	6.84	3.94833	236.9	stingo2001	2	10.7442	0.0739543
224	Chondrichthyes	Squatiniformes	Squatinidae	Squatina	Squatina californica	Pacific angelshark	9.3	0.422727	1.395	animal database, gregory2019	88	7.11	2.15455	189.6	stingo2001	2	11.1684	0.124906
227	Actinopterygii	Tetraodontiformes	Tetraodontidae	Takifugu	Takifugu niphobles	Pufferfish	0.42	0.0381818	0.0667432	animal database, gregory2019	44	2.63	1.50455	66.2	miyaki1995	1	1.0328	0.0646236
228	Actinopterygii	Tetraodontiformes	Tetraodontidae	Takifugu	Takifugu rubripes	Torafugu, pufferfish	0.4	0.0363636	0.0567273	animal database, gregory2019	44	2.34	1.5	66	miyaki1995	1.2	1.32324	0.04287
229	Actinopterygii	Tetraodontiformes	Tetraodontidae	Tetraodon	Tetraodon cutcutia	Pufferfish	0.41	0.0390476	0.060371	animal database, gregory2019	42	2.54	1.64286	69	khuda-bukhsh1987	1.4	1.95501	0.0308801
230	Actinopterygii	Tetraodontiformes	Tetraodontidae	Tetraodon	Tetraodon fluviatilis	Green pufferfish	0.4	0.0380952	0.0533806	animal database, gregory2019	42	1.13	0.806429	33.87	barat1984	0.68	0.20519	0.260152
231	Actinopterygii	Tetraodontiformes	Tetraodontidae	Tetraodon	Tetraodon nigroviridis	Spotted green pufferfish	0.43	0.0409524	0.0601274	animal database, gregory2019	42	5.38	3.66429	153.9	grutzner1999	1.5	4.75362	0.0126487
232	Reptilia	Squamata	Colubridae	Thamnophis	Thamnophis marcianus	checkered garter snake	2.66	0.295556	0.545356	animal database, gregory2019	36	4.9	2.65556	95.6	deSmet1978b
235	Chondrichthyes	Torpediniformes	Torpedinidae	Torpedo	Torpedo marmorata	Common crampfish	7	0.325581	0.775306	animal database, gregory2019	86	4.53	1.90233	163.6	stingo1979	2.5	11.1183	0.0697324
236	Actinopterygii	Pleuronectiformes	Achiridae	Trinectes	Trinectes maculatus	Hogchoker	0.65	0.065	0.13372	animal database, gregory2019	40	6.47	3.145	125.8	leGrande1975	1.4	4.9799	0.026852
237	Amphibia	Urodela	Salamandridae	Triturus	Triturus alpestris	Alpine newt	26	4.33333	5.97439	animal database, gregory2019	24	15.97	11.5833	278	ullerich1970	2.6	42.3947	0.140923
237	Amphibia	Urodela	Salamandridae	Triturus	Triturus alpestris	Alpine newt	26	4.33333	5.72038	animal database, gregory2019	24	15.17	11.4917	275.8	barsacchi-pilone1986	3	53.6152	0.106693
238	Amphibia	Urodela	Salamandridae	Triturus	Triturus carnifex	Italian crested newt	28.16	4.69333	6.81463	animal database, gregory2019	24	23.51	16.1917	388.6	barsacchi-pilone1986	2.2	44.6846	0.152505
239	Amphibia	Urodela	Salamandridae	Triturus	Triturus cristatus	great crested newt	24.875	4.14583	6.92504	animal database, gregory2019	24	23.74	14.2125	341.1	rudak1976	2.3	49.317	0.140419
240	Amphibia	Urodela	Salamandridae	Triturus	Triturus italicus	Italian newt	22	3.66667	5.25118	animal database, gregory2019	24	23.69	16.5417	397	barsacchi-pilone1986	2.2	45.0267	0.116624
241	Amphibia	Urodela	Salamandridae	Triturus	Triturus marmoratus	marbled newt	24	4	5.84639	animal database, gregory2019	24	20.98	14.3542	344.5	barsacchi-pilone1986	2.8	64.5924	0.090512
242	Amphibia	Urodela	Salamandridae	Triturus	Triturus montandoni	Montandon's newt	28.125	4.6875	7.00951	animal database, gregory2019	24	20.96	14.0167	336.4	ragghianti1978	4	131.696	0.0532251
243	Amphibia	Urodela	Salamandridae	Triturus	Triturus vulgaris	Common newt	25.205	4.20083	6.07764	animal database, gregory2019	24	13.25	9.15833	219.8	ullerich1970	2.8	40.7936	0.148985
243	Amphibia	Urodela	Salamandridae	Triturus	Triturus vulgaris	Common newt	25.205	4.20083	6.46687	animal database, gregory2019	24	26.6	17.2792	414.7	nardi1973	3.6	135.378	0.0477692
243	Amphibia	Urodela	Salamandridae	Triturus	Triturus vulgaris	Common newt	25.205	4.20083	6.4957	animal database, gregory2019	24	29.94	19.3625	464.7	barsacchi-pilone1986	4	188.119	0.0345298
245	Aves	Passeriformes	Turdidae	Turdus	Turdus merula	Blackbird	1.38	0.069	0.345	animal database, gregory2019	80	4.5	0.9	72	hammar1970	1	1.76715	0.19523
246	Mammalia	Rodentia	Octodontidae	Tympanoctomys	Tympanoctomys barrerae	Red viscacha rat	8.4	0.329412	0.503891	animal database, gregory2019	102	4.64	3.03333	309.4	contreras1990	1.3	3.07939	0.163634
247	Aves	Strigiformes	Tytonidae	Tyto	Tyto alba	barn owl	1.63	0.0708696	0.290722	animal database, gregory2019	92	6.84	1.66739	153.4	renzoni1966
248	Reptilia	Squamata	Varanidae	Varanus	Varanus bengalensis	Bengal monitor	2.36	0.236	1.03452	animal database, gregory2019	40	9.6	2.19	87.6	deSmet1981
249	Reptilia	Squamata	Varanidae	Varanus	Varanus exanthematicus	Savannah monitor	2.055	0.2055	0.756567	animal database, gregory2019	40	7.4	2.01	80.4	deSmet1981
250	Reptilia	Squamata	Varanidae	Varanus	Varanus griseus	Desert monitor	1.19	0.119	0.482971	animal database, gregory2019	40	9.7	2.39	95.6	deSmet1981
251	Reptilia	Squamata	Varanidae	Varanus	Varanus salvator	Water monitor	2.03	0.203	0.750329	animal database, gregory2019	40	7.3	1.975	79	deSmet1981
252	Amphibia	Anura	Pipidae	Xenopus	Xenopus gilli	Cape clawed frog	3.11	0.345556	0.486963	animal database, gregory2019	36	5.86	4.15833	149.7	tymowska1973b	1.1	2.78447	0.174885
253	Amphibia	Anura	Pipidae	Xenopus	Xenopus laevis	African clawed frog	3.15	0.35		animal database, gregory2019	36		6.53	235.08	micheli1993
253	Amphibia	Anura	Pipidae	Xenopus	Xenopus laevis	African clawed frog	3.15	0.35		animal database, gregory2019	36		11.4	410.4	micheli1993
253	Amphibia	Anura	Pipidae	Xenopus	Xenopus laevis	African clawed frog	3.15	0.35		animal database, gregory2019	36		6.05556	218	schmid1987
254	Amphibia	Anura	Pipidae	Xenopus	Xenopus muelleri	Mueller's clawed frog	3.68	0.408889	0.605761	animal database, gregory2019	36	6	4.05	145.8	tymowska1973b	1.2	3.39292	0.178537
255	Amphibia	Anura	Pipidae	Xenopus	Xenopus tropicalis	Western clawed frog	1.73824	0.347648	0.525303	animal database, gregory2019	20	7.2	4.765	95.3	tymowska1973	1.1	3.42119	0.153544
257	Mammalia	Carnivora	Otariidae	Zalophus	Zalophus californianus	California sea lion	3.15	0.35	0.559579	animal database, gregory2019	36	7.39	4.62222	166.4	arnason1974b
258	Reptilia	Squamata	Colubridae	Zamenis	Zamenis longissimus	Aesculapian snake	1.82	0.202222	0.791046	animal database, gregory2019	36	13.3	3.4	122.4	deSmet1978b
123	Sarcopterygii	Lepidosireniformes	Lepidosirenidae	Lepidosiren	Lepidosiren paradoxa	South american lungfish	115.4	12.1474	26.9472	animal database, gregory2019	38	31.9	14.38	546.44	ohno1966
124	Aves	Perciformes	Centrarchidae	Lepomis	Lepomis cyanellus	Green sunfish	1	0.0833333	0.173683	animal database, gregory2019	48	3.777	1.81221	86.986	ohno1966	1	1.48322	0.117098
164	Actinopterygii	Salmoniformes	Salmonidae	Oncorhynchus	Oncorhynchus mykiss	rainbow trout	2.75	0.183333	0.285344	animal database, gregory2019	60	4	2.57	154.2	ohno1966	1	1.5708	0.181655
226	Actinopterygii	Cichliformes	Cichlidae	Symphysodon	Symphysodon aequifasciatus	blue discus	1.22	0.0813333	0.16021	animal database, gregory2019	60	3.397	1.72455	103.473	ohno1966	1	1.334	0.120097
256	Actinopterygii	Cyprinodontiformes	Poeciliidae	Xiphophorus	Xiphophorus hellerii	swordtail	0.82	0.0683333	0.127321	animal database, gregory2019	48	2.718	1.45875	70.02	ohno1966	0.75	0.600388	0.212065
1	Reptilia	Squamata	Lacertidae	Acanthodactylus	Acanthodactylus pardalis	Fringe-finger lizard	1.44	0.151579	0.270985	animal database, gregory2019	38	4.3	2.40526	91.4	deSmet1981
8	Amphibia	Urodela	Ambystomatidae	Ambystoma	Ambystoma jeffersonianum	Jefferson's salamander	27	3.85714	6.15034	animal database, gregory2019	28	21	13.17	368.76	sessions1982	3	74.2201	0.0828662
10	Reptilia	Squamata	Teiidae	Ameiva	Ameiva chrysolaema	Blue ameiva	2.45	0.196	0.777023	animal database, gregory2019	50	4.9	1.236	61.8	deSmet1981
13	Aves	Anseriformes	Anatidae	Anas	Anas platyrhynchos	Mallard	1.45	0.074359	0.418889	animal database, gregory2019	78	6.5	1.15385	90	hammar1966	1.3	4.3138	0.0971044
17	Amphibia	Urodela	Plethodontidae	Aneides	Aneides ferreus	clouded salamander	42.4	6.05714	10.7683	animal database, gregory2019	28	36	20.25	567	macgregor1977	3	127.235	0.0846331
19	Amphibia	Urodela	Plethodontidae	Aneides	Aneides hardii	Sacramento mountain salamander	32.6	4.65714	7.88392	animal database, gregory2019	28	28	16.54	463.12	macgregor1977	3	98.9602	0.0796676
21	Aves	Anseriformes	Anatidae	Anser	Anser anser	Domesticated goose	1.44	0.072	0.46214	animal database, gregory2019	80	6.9	1.075	86	hammar1966	1.1	3.27864	0.140954
26	Aves	Strigiformes	Strigidae	Athene	Athene noctua	little owl	1.67	0.0814634	0.463841	animal database, gregory2019	82	4.01	0.704268	57.75	renzoni1966
28	Reptilia	Testudines	Geoemydidae	Batagur	Batagur trivittata	burmese roofed turtle	2.42	0.186154	0.76191	animal database, gregory2019	52	12.2	2.98077	155	deSmet1978
45	Aves	Accipitriformes	Accipitridae	Buteo	Buteo buteo	common buzzard	1.42	0.0835294	0.180871	animal database, gregory2019	68	2.75	1.27	86.36	renzoni1966
54	Reptilia	Squamata	Scincidae	Chalcides	Chalcides chalcides	Three-toed skink	1.68	0.24	0.665455	animal database, gregory2019	28	6.1	2.2	61.6	deSmet1981	1.1	2.89851	0.229585
54	Reptilia	Squamata	Scincidae	Chalcides	Chalcides chalcides	Three-toed skink	1.68	0.24	0.589292	animal database, gregory2019	28	10.26	4.17857	117	dallai1969	2.1	17.7683	0.0331654
55	Reptilia	Squamata	Scincidae	Chalcides	Chalcides ocellatus	Ocellated skink	2.46	0.351429	0.979597	animal database, gregory2019	28	8.9	3.19286	89.4	deSmet1981	1.8	11.3239	0.0865073
55	Reptilia	Squamata	Scincidae	Chalcides	Chalcides ocellatus	Ocellated skink	2.46	0.351429	0.80196	animal database, gregory2019	28	9.78	4.28571	120	dallai1969	3.4	44.3973	0.0180633
56	Reptilia	Testudines	Chelydridae	Chelydra	Chelydra serpentina	common snapping turtle	2.6	0.2	0.729151	animal database, gregory2019	52	7.6	2.08462	108.4	deSmet1978
60	Reptilia	Testudines	Emydidae	Chrysemys	Chrysemys picta bellii	western painted turtle	2.61	0.2088	0.84426	animal database, gregory2019	50	8.2	2.028	101.4	deSmet1978
62	Reptilia	Squamata	Cordylidae	Cordylus	Cordylus giganteus	Giant girdled lizard	3.9	0.371429	1.71988	animal database, gregory2019	42	7.1	1.53333	64.4	deSmet1981
63	Reptilia	Squamata	Cordylidae	Cordylus	Cordylus vittifer	Girdled lizard	2.865	0.337059	1.0772	animal database, gregory2019	34	11.9	3.72353	126.6	deSmet1981
66	Reptilia	Testudines	Emydidae	Cyclemys	Cyclemys dentata	asian leaf turtle	3.05	0.234615	0.948369	animal database, gregory2019	52	8.1	2.00385	104.2	deSmet1978
86	Aves	Falconiformes	Falconidae	Falco	Falco tinnunculus	Common kestrel	1.44	0.110769	0.269699	animal database, gregory2019	52	2.8	1.15	59.8	renzoni1966
91	Reptilia	Squamata	Cordylidae	Gerrhosaurus	Gerrhosaurus flavigularis	Yellow-throated plated lizard	1.96	0.230588	0.84	animal database, gregory2019	34	11.7	3.21176	109.2	deSmet1981
92	Reptilia	Squamata	Cordylidae	Gerrhosaurus	Gerrhosaurus major	Sudan plated lizard	3.36	0.395294	1.37423	animal database, gregory2019	34	10	2.87647	97.8	deSmet1981
99	Reptilia	Testudines	Geoemydidae	Heosemys	Heosemys spinosa	Spiny turtle	4.1	0.315385	1.34714	animal database, gregory2019	52	6.9	1.61538	84	deSmet1978
112	Reptilia	Testudines	Testudinidae	Indotestudo	Indotestudo elongata	Elongated tortoise	3.57	0.274615	1.06642	animal database, gregory2019	52	12.8	3.29615	171.4	deSmet1978
115	Reptilia	Squamata	Lacertidae	Lacerta	Lacerta agilis	Sand lizard	1.85	0.194737	0.37	animal database, gregory2019	38	5.5	2.89474	110	deSmet1981
116	Reptilia	Squamata	Lacertidae	Lacerta	Lacerta viridis	Green lacerta lizard	1.88	0.197895	0.378953	animal database, gregory2019	38	7.7	4.02105	152.8	deSmet1981
117	Reptilia	Squamata	Lacertidae	Lacerta	Lacerta vivipara	European common lizard	1.38	0.153333	0.242672	animal database, gregory2019	36	2.33	1.47222	53	deSmet1981
122	Aves	Charadriiformes	Laridae	Larus	Larus ridibundus	Common black-headed gull	1.82	0.110303	0.485333	animal database, gregory2019	66	5.2	1.18182	78	hammar1966	1.5	4.59458	0.105632
128	Reptilia	Squamata	Scincidae	Mabuya	Mabuya capensis	Cape skink	1.72	0.215	0.705849	animal database, gregory2019	32	8.7	2.65	84.8	deSmet1981	1	3.41648	0.206601
129	Reptilia	Squamata	Scincidae	Mabuya	Mabuya carinata	Shiny skink	1.44	0.18	0.547965	animal database, gregory2019	32	8.6	2.825	90.4	deSmet1981	2.2	16.3457	0.0335235
130	Reptilia	Squamata	Scincidae	Mabuya	Mabuya multifasciata	Many-striped mabuya	1.44	0.18	0.50087	animal database, gregory2019	32	8	2.875	92	deSmet1981	1.5	7.06858	0.0708585
131	Reptilia	Squamata	Scincidae	Mabuya	Mabuya quinquetaeniata	Rainbow rock skink	1.09	0.128235	0.404	animal database, gregory2019	34	10.1	3.20588	109	deSmet1981
132	Reptilia	Squamata	Scincidae	Mabuya	Mabuya varia	Savannah variable skink	1.4	0.175	0.625333	animal database, gregory2019	32	6.7	1.875	60	deSmet1981
142	Reptilia	Testudines	Geoemydidae	Melanochelys	Melanochelys trijuga	Indian pond terrapin	2.84	0.2272	0.785863	animal database, gregory2019	50	10.1	2.92	146	deSmet1978
145	Reptilia	Squamata	Scincidae	Mochlus	Mochlus sundevalli	Skink	1.3	0.173333	0.444737	animal database, gregory2019	30	6.5	2.53333	76	deSmet1981
159	Amphibia	Urodela	Proteidae	Necturus	Necturus maculosus	mudpuppy	82.55	8.68947	18.9726	animal database, gregory2019	38	25	11.45	435.1	sessions1980	2.75	74.2447	0.255542
162	Reptilia	Squamata	Scincidae	Novoeumeces	Novoeumeces schneideri	Schneider's skink	2.59	0.32375	0.930925	animal database, gregory2019	32	10.1	3.5125	112.4	deSmet1981
172	Reptilia	Testudines	Pelomedusidae	Pelomedusa	Pelomedusa subrufa	Cape terrapin	2.05	0.227778	0.640882	animal database, gregory2019	36	7.8	2.77222	99.8	deSmet1978
173	Reptilia	Testudines	Pelomedusidae	Pelusios	Pelusios niger	west African black turtle	2.17	0.255294	0.661333	animal database, gregory2019	34	6.4	2.47059	84	deSmet1978
177	Aves	Passeriformes	Corvidae	Pica	Pica pica	Black-billed magpie	1.25	0.0657895	0.303571	animal database, gregory2019	76	5.1	1.10526	84	hammar1966	1.1	2.42335	0.12527
181	Reptilia	Squamata	Cordylidae	Platysaurus	Platysaurus guttatus	Ornamental flat lizard	2.575	0.302941	0.943317	animal database, gregory2019	34	7.4	2.37647	80.8	deSmet1981
182	Reptilia	Squamata	Cordylidae	Platysaurus	Platysaurus minor	Waterberg flat lizard	2.35	0.276471	0.880721	animal database, gregory2019	34	10.4	3.26471	111	deSmet1981
183	Reptilia	Squamata	Lacertidae	Podarcis	Podarcis hispanica	Iberian wall lizard	1.19	0.125263	0.219692	animal database, gregory2019	38	2.4	1.36842	52	deSmet1981
184	Reptilia	Squamata	Lacertidae	Podarcis	Podarcis muralis	European wall lizard	1.7	0.178947	0.359517	animal database, gregory2019	38	3.5	1.74211	66.2	deSmet1981
188	Reptilia	Squamata	Lacertidae	Psammodromus	Psammodromus algirus	Large psammodromus	2.17	0.217	0.439572	animal database, gregory2019	40	7.1	3.505	140.2	deSmet1981
190	Reptilia	Testudines	Emydidae	Pseudemys	Pseudemys scripta elegans	red eared slider	1.43	0.11	0.371076	animal database, gregory2019	52	8.2	2.43077	126.4	deSmet1978
225	Aves	Strigiformes	Strigidae	Strix	Strix aluco	tawny owl	1.59	0.077561	0.302064	animal database, gregory2019	82	4.17	1.07073	87.8	renzoni1966
233	Reptilia	Squamata	Scincidae	Tiliqua	Tiliqua scincoides	Eastern blue-tongued lizard	1.82	0.2275	0.6367	animal database, gregory2019	32	10.6	3.7875	121.2	deSmet1981	1.3	7.03481	0.090507
234	Reptilia	Squamata	Lacertidae	Timon	Timon lepidus	Jeweled lacerta	2.35	0.261111	0.877821	animal database, gregory2019	36	4.8	1.42778	51.4	deSmet1981
244	Reptilia	Squamata	Teiidae	Tupinambis	Tupinambis teguixin	Tegu	2.635	0.292778	1.05035	animal database, gregory2019	36	11.5	3.20556	115.4	deSmet1981	2.2	21.8576	0.048054
12	Amphibia	Urodela	Amphiumidae	Amphiuma	Amphiuma means	Amphiuma	84	12	19.7368	comings1969	28	35	21.28	595.84	comings1969;donnelly1965	2	54.9779	0.358996
72	Mammalia	Artiodactyla	Monodontidae	Delphinapterus	Delphinapterus leucas	Beluga whale	3.09	0.280909	0.58244	du2006	44	9.5	4.58182	201.6	jarrell1981	1.5	8.39394	0.0693882
83	Mammalia	Carnivora	Otariidae	Eumetopias	Eumetopias jubatus	Steller sea lion	2.69939	0.299932	0.444144	park2018	36	6.24	4.21389	151.7	arnason1974b
125	Mammalia	Carnivora	Phocidae	Leptonychotes	Leptonychotes weddelli	Weddell seal	2.55624	0.284026	0.424249	park2018	36	6.12	4.09722	147.5	arnason1974b
104	Mammalia	Primates	Hominidae	Homo	Homo sapiens	Human	3.25	0.282609	0.527065	piovesan2019	46	7.46	4	184	sumner1991	2.2	14.179	0.0371724
104	Mammalia	Primates	Hominidae	Homo	Homo sapiens	Human	3.25	0.282609	0.507317	piovesan2019	46	6.4	3.56522	164	chiarelli1962a
141	Amphibia	Anura	Megophryidae	Megophrys	Megophrys nasuta	Long-nosed horned frog	2.8	0.430769		schmid1987	26		4.17692	108.6	schmid1987
176	Mammalia	Artiodactyla	Physeteridae	Physeter	Physeter macrocephalus	sperm whale	2.86299	0.272665	0.441863	warren2017	42	6.54	4.03571	169.5	arnason1981	1.15	3.39651	0.130093
139	Mammalia	Pholidota	Manidae	Manis	Manis pentadactyla	Pangolin	2.97546	0.330607	0.520408	zhihai2016	36	5.24	3.32889	119.84	ray-chaudhuri1969
