# Supplementary material for: Scaling Laws for Mitotic Chromosomes
Source: Front Cell Dev Biol. 2021 Jun 11;9:684278. doi: 10.3389/fcell.2021.684278 (PMC8262490; doi:10.3389/fcell.2021.684278)
Supplement: Supplementary file 2 [file Table_2.xlsx]

## Sheet: a_data_plants_v9_w_nv - Sheet1
species index	clade	family	genus	species	1 C (pg)	c_avg (pg)	c_max	reference for 1C	2n	L_max (um)	L_avg (um)	L_tot (um)	reference for length
1	Monocot	Poaceae	Aegilops	Aegilops bicornis	7.1	2.02857	2.30173	Leitch2019	14	8.92	7.86143	110.06	giorgi1969
2	Monocot	Poaceae	Aegilops	Aegilops mutica	6.3	1.8	1.92746	Leitch2019	14	7.95	7.42429	103.94	giorgi1969
3	Monocot	Poaceae	Aegilops	Aegilops speltoides	5.1	1.45714	1.624	Leitch2019	14	8.44	7.57286	106.02	giorgi1969
4	Monocot	Poaceae	Aegilops	Aegilops squarrosa	5.1	1.45714	1.63055	Leitch2019	14	7.67	6.85429	95.96	giorgi1969
5	Monocot	Asparagaceae	Agave	Agave angustifolia	4.09	0.272667	0.647105	palomino2017	60	4.79	2.01833	121.1	palomino2017
5	Monocot	Asparagaceae	Agave	Agave angustifolia	4.109	0.273933	0.686567	palomino2017	60	4.29	1.71167	102.7	palomino2017
6	Monocot	Poaceae	Agropyron	Agropyron elongatum	5.6	1.6	1.84778	Leitch2019	14	10.6	9.17857	128.5	evans1962
7	Monocot	Alismataceae	Alisma	Alisma lanceolatum	18.3	2.81538	3.83674	Leitch2019	26	10.29	7.55077	196.32	mehra1984
8	Monocot	Amaryllidaceae	Allium	Allium altaicum	14.6	3.65	4.79237	Leitch2019	16	10.75	8.187	131	konishi2011
8	Monocot	Amaryllidaceae	Allium	Allium altaicum	14.6	3.65		Leitch2019	16		9.8	156.8	peruzzi2017
9	Monocot	Amaryllidaceae	Allium	Allium ampeloprasum	30	3.75		Leitch2019	32		7.9625	254.8	peruzzi2017
10	Monocot	Amaryllidaceae	Allium	Allium carolinianum	13.2	3.3		Leitch2019	16		5.90375	94.46	peruzzi2017
11	Monocot	Amaryllidaceae	Allium	Allium cepa	17.9	4.475		Leitch2019	16		9.2075	147.32	martonfiova2013
11	Monocot	Amaryllidaceae	Allium	Allium cepa	17.9	4.475		Leitch2019	16		9.23625	147.78	peruzzi2017
11	Monocot	Amaryllidaceae	Allium	Allium cepa	17.9	4.475		Leitch2019	16		10.3313	165.3	martonfiova2013
11	Monocot	Amaryllidaceae	Allium	Allium cepa	17.9	4.475		Leitch2019	16		9.3375	149.4	martonfiova2013
12	Monocot	Amaryllidaceae	Allium	Allium cyrilli	39.37	4.92125		Leitch2019	32		12.9625	414.8	peruzzi2017
13	Monocot	Amaryllidaceae	Allium	Allium flavum	20.38	2.5475	3.32924	Leitch2019	32	19.75	15.1125	483.6	rejon1976
13	Monocot	Amaryllidaceae	Allium	Allium flavum	20.38	2.5475		Leitch2019	32		12.8575	411.44	peruzzi2017
14	Monocot	Amaryllidaceae	Allium	Allium giganteum	20.58	5.145		Leitch2019	16		11.5125	184.2	peruzzi2017
15	Monocot	Amaryllidaceae	Allium	Allium gypsaceum	16.91	4.2275		Leitch2019	16		13.5225	216.36	peruzzi2017
16	Monocot	Amaryllidaceae	Allium	Allium hissaricum	14.7	3.675		Leitch2019	16		12.6575	202.52	peruzzi2017
17	Monocot	Amaryllidaceae	Allium	Allium hollandicum	21.97	5.4925		Leitch2019	16		14.5463	232.74	peruzzi2017
18	Monocot	Amaryllidaceae	Allium	Allium iliense	17.9	4.475		Leitch2019	16		13.5663	217.06	peruzzi2017
19	Monocot	Amaryllidaceae	Allium	Allium lipskyanum	16.81	4.2025		Leitch2019	16		13.32	213.12	peruzzi2017
20	Monocot	Amaryllidaceae	Allium	Allium macleanii	21.32	5.33		Leitch2019	16		7.685	122.96	peruzzi2017
21	Monocot	Amaryllidaceae	Allium	Allium macrostemon	21.6	2.7		Leitch2019	32		5.24125	167.72	peruzzi2017
22	Monocot	Amaryllidaceae	Allium	Allium neapolitanum	15.6	2.22857		Leitch2019	28		10.3757	290.52	peruzzi2017
23	Monocot	Amaryllidaceae	Allium	Allium nevskianum	18.3	4.575		Leitch2019	16		9.73125	155.7	peruzzi2017
24	Monocot	Amaryllidaceae	Allium	Allium nigrum	27.41	6.8525		Leitch2019	16		16.315	261.04	peruzzi2017
25	Monocot	Amaryllidaceae	Allium	Allium orientale	18.55	4.6375		Leitch2019	16		12.1738	194.78	peruzzi2017
26	Monocot	Amaryllidaceae	Allium	Allium ramosum	31.4	3.925		Leitch2019	32		6.255	200.16	peruzzi2017
27	Monocot	Amaryllidaceae	Allium	Allium rosenbachianum	20.64	5.16		Leitch2019	16		13.305	212.88	peruzzi2017
28	Monocot	Amaryllidaceae	Allium	Allium rosenorum	19.34	4.835		Leitch2019	16		11.535	184.56	peruzzi2017
29	Monocot	Amaryllidaceae	Allium	Allium rotundum	15.6	2.6		Leitch2019	24		6.15625	147.75	peruzzi2017
30	Monocot	Amaryllidaceae	Allium	Allium sarawschanicum	17.1	4.275		Leitch2019	16		11.2675	180.28	peruzzi2017
31	Monocot	Amaryllidaceae	Allium	Allium sativum	16.2	4.05		Leitch2019	16		15.7	251.2	hara2016
31	Monocot	Amaryllidaceae	Allium	Allium sativum	16.2	4.05		Leitch2019	16		7.5475	120.76	peruzzi2017
32	Monocot	Amaryllidaceae	Allium	Allium saxatile	13.8	3.45		Leitch2019	16		8.01375	128.22	peruzzi2017
33	Monocot	Amaryllidaceae	Allium	Allium sphaerocephalon	11.9	2.975		Leitch2019	16		9.535	152.56	peruzzi2017
34	Monocot	Amaryllidaceae	Allium	Allium stipitatum	21.97	5.4925		Leitch2019	16		15.16	242.56	peruzzi2017
35	Monocot	Amaryllidaceae	Allium	Allium subhirsutum	17.8	2.54286	3.25339	Leitch2019	28	12.68	9.91071	277.5	rejon1976
35	Monocot	Amaryllidaceae	Allium	Allium subhirsutum	17.8	2.54286		Leitch2019	28		9.13857	255.88	peruzzi2017
36	Monocot	Amaryllidaceae	Allium	Allium suworowii	18.81	4.7025		Leitch2019	16		12	192	peruzzi2017
37	Monocot	Amaryllidaceae	Allium	Allium taeniopetalum	15.31	3.8275		Leitch2019	16		12.1738	194.78	peruzzi2017
38	Monocot	Amaryllidaceae	Allium	Allium tashkenticum	15.22	3.805		Leitch2019	16		15.6037	249.66	peruzzi2017
39	Monocot	Amaryllidaceae	Allium	Allium triquetrum	18.1	4.02222		Leitch2019	18		8.30333	149.46	peruzzi2017
40	Monocot	Amaryllidaceae	Allium	Allium tschimganicum	18.23	4.5575		Leitch2019	16		14.1088	225.74	peruzzi2017
41	Monocot	Amaryllidaceae	Allium	Allium tuberosum	32.09	4.01125		Leitch2019	32		8.55	273.6	peruzzi2017
42	Monocot	Amaryllidaceae	Allium	Allium verticillatum	16.75	4.1875		Leitch2019	16		11.7112	187.38	peruzzi2017
43	Monocot	Amaryllidaceae	Allium	Allium wallichii	16.2	4.05		Leitch2019	16		5.49	87.84	peruzzi2017
44	Monocot	Amaryllidaceae	Allium	Allium winklerianum	16.44	4.11		Leitch2019	16		10.7212	171.54	peruzzi2017
45	Monocot	Asphodelaceae	Aloe	Aloe arborescens	13.95	3.98571	5.43685	Leitch2019	14	11.66	8.54786	119.67	sharma1980
46	Monocot	Asphodelaceae	Aloe	Aloe aristata	13.76	3.93143	6.23724	Leitch2019	14	9.34	5.88714	82.42	sharma1980
47	Monocot	Asphodelaceae	Aloe	Aloe ferox	15.2	4.34286	5.62476	Leitch2019	14	11.54	8.91	124.74	sharma1980
47	Monocot	Asphodelaceae	Aloe	Aloe ferox	15.2	4.34286	8.2273	Leitch2019	14	13.64	7.2	100.8	sharma1980
48	Monocot	Asphodelaceae	Aloe	Aloe humilis	16.9	4.82857	5.78357	Leitch2019	14	11.1	9.26714	129.74	sharma1980
49	Monocot	Asphodelaceae	Aloe	Aloe saponaria	15.8	4.51429	6.31004	Leitch2019	14	11.4	8.15571	114.18	sharma1980
50	Monocot	Asphodelaceae	Aloe	Aloe variegata	16.6	4.74286	7.6815	Leitch2019	14	11.69	7.21786	101.05	sharma1980
51	Monocot	Asphodelaceae	Aloe	Aloe vera	16.4	4.68571	7.89272	Leitch2019	14	12.04	7.14786	100.07	sharma1980
52	Monocot	Alstroemeriaceae	Alstroemeria	Alstroemeria psittacina	25	6.25	13.5525	Leitch2019	16	24.82	11.4462	183.14	sanso1998
53	Monocot	Liliaceae	Amana	Amana edulis	21.48	3.58		Leitch2019	24		7.34417	176.26	qu2018
54	Eudicot	Ranunculaceae	Anemone	Anemone blanda	15.1	3.775		Leitch2019	16		10.65	170.4	rothfels1966
55	Eudicot	Ranunculaceae	Anemone	Anemone caroliniana	11.1	2.775		Leitch2019	16		7.7625	124.2	rothfels1966
56	Eudicot	Ranunculaceae	Anemone	Anemone coronaria	11.16	2.79		Leitch2019	16		6.8375	109.4	rothfels1966
57	Eudicot	Ranunculaceae	Anemone	Anemone cylindrica	9.3	2.325		Leitch2019	16		8.025	128.4	rothfels1966
58	Eudicot	Ranunculaceae	Anemone	Anemone decapetala	8.8	2.2		Leitch2019	16		6.725	107.6	rothfels1966
59	Eudicot	Ranunculaceae	Anemone	Anemone fasciculata	21.2	6.05714		Leitch2019	14		15.7571	220.6	rothfels1966
60	Eudicot	Ranunculaceae	Anemone	Anemone heterophylla	12.8	3.2		Leitch2019	16		8.4	134.4	rothfels1966
61	Eudicot	Ranunculaceae	Anemone	Anemone parviflora	5.9	1.475		Leitch2019	16		6.425	102.8	rothfels1966
62	Eudicot	Ranunculaceae	Anemone	Anemone pavonina	12.4	3.1		Leitch2019	16		7.8625	125.8	rothfels1966
63	Eudicot	Ranunculaceae	Anemone	Anemone riparia	9	2.25		Leitch2019	16		7.8	124.8	rothfels1966
64	Eudicot	Ranunculaceae	Anemone	Anemone tetrasepala	22.7	6.48571		Leitch2019	14		14.4	201.6	rothfels1966
65	Eudicot	Ranunculaceae	Anemone	Anemone virginiana	8.9	2.225		Leitch2019	16		7.86875	125.9	rothfels1966
66	Monocot	Araceae	Anthurium	Anthurium andraeanum	4.8	0.64	1.10322	Leitch2019	30	7.78	4.51333	135.4	marutani1993
66	Monocot	Araceae	Anthurium	Anthurium andraeanum	4.8	0.64	1.14069	Leitch2019	30	15.77	8.848	265.44	lakshmanan2015
67	Monocot	Araceae	Anthurium	Anthurium nymphaefolium	4.73	0.630667	1.13267	Leitch2019	30	7.16	3.98667	119.6	marutani1993
68	Monocot	Araceae	Anthurium	Anthurium ochranthum	5.38	0.6725	1.03146	Leitch2019	32	6.16	4.01625	128.52	marutani1993
69	Monocot	Melanthiaceae	Anticlea	Anticlea volcanica	2.14	0.2675	0.424527	pellicer2014	32	5.44	3.42781	109.69	pellicer2014
70	Eudicot	Ranunculaceae	Aquilegia	Aquilegia alpina	0.6	0.171429		Leitch2019	14		1.43571	20.1	rothfels1966
71	Eudicot	Brassicaceae	Arabidopsis	Arabidopsis thaliana	0.16	0.064	0.0814545	Leitch2019	10	2.8	2.2	22	schweizer1987
72	Eudicot	Amaranthaceae	Beta	Beta maritima	1.3	0.288889	0.329756	Leitch2019	18	2.6	2.27778	41	srivastava2000
73	Eudicot	Amaranthaceae	Beta	Beta vulgaris	0.92	0.20444	0.238928	Leitch2019	18	2.375	2.03	36.58	sun2018
73	Eudicot	Amaranthaceae	Beta	Beta vulgaris	0.92	0.204444	0.245948	Leitch2019	18	2.4	1.995	35.91	srivastava2000
74	Eudicot	Betulaceae	Betula	Betula papyrifera	1.47	0.07		Leitch2019	84		0.94381	79.28	taper1973
75	Eudicot	Betulaceae	Betula	Betula pendula	0.49	0.07		Leitch2019	28		1.02786	28.78	taper1973
76	Eudicot	Betulaceae	Betula	Betula populifolia	0.48	0.0685714		Leitch2019	28		1.05464	29.53	taper1973
77	Monocot	Alstroemeriaceae	Bomarea	Bomarea salsilla	10.38	2.30667	3.39487	Leitch2019	18	6.95	4.72222	85	palma-rojas2007
78	Monocot	Bromeliaceae	Brocchinia	Brocchinia uaipanensis	0.445	0.0386957	0.0547277	gitai2014	46	1.62	1.14543	52.69	gitai2014
79	Monocot	Poaceae	Bromus	Bromus sterilis	2.98	0.851429	1.03913	Leitch2019	14	5.37	4.4	61.6	asghari-zakaria2007
80	Eudicot	Zygophyllaceae	Bulnesia	Bulnesia arborea	0.462	0.0710769		poggio1986	26		1.17308	30.5	poggio1986
81	Eudicot	Zygophyllaceae	Bulnesia	Bulnesia bonariensis	1.104	0.0424615		poggio1986	104		0.908654	94.5	poggio1986
82	Eudicot	Zygophyllaceae	Bulnesia	Bulnesia chilensis	1.464	0.225231		poggio1986	26		2.30769	60	poggio1986
83	Eudicot	Zygophyllaceae	Bulnesia	Bulnesia foliosa	0.558	0.0858462		poggio1986	26		1.29231	33.6	poggio1986
84	Eudicot	Zygophyllaceae	Bulnesia	Bulnesia retama	2.269	0.349077		poggio1986	26		2.81923	73.3	poggio1986
85	Eudicot	Zygophyllaceae	Bulnesia	Bulnesia sarmientoi	0.362	0.0556923		poggio1986	26		1.05	27.3	poggio1986
86	Eudicot	Zygophyllaceae	Bulnesia	Bulnesia schickendantzii	0.592	0.0910769		poggio1986	26		1.31923	34.3	poggio1986
87	Monocot	Araceae	Caladium	Caladium bicolor	5.52	0.69	1.40244	Leitch2019	32	10	4.92	157.44	subramanian1988
88	Monocot	Poaceae	Calamagrostis	Calamagrostis arundinacea	2.71	0.387143	0.553627	Leitch2019	28	4.19	2.93	82.04	paszko2006
89	Monocot	Poaceae	Calamagrostis	Calamagrostis epigejos	2.2	0.314286	0.404643	Leitch2019	28	4.12	3.2	89.6	paszko2006
90	Eudicot	Brassicaceae	Carrichtera	Carrichtera annua	0.67	0.1675	0.174479	Leitch2019	16	2.5	2.4	38.4	sikka1979
91	Euidcot	Amaranthaceae	Chenopodium	Chenopodium ficifolium	0.66	0.146667	0.181324	Leitch2019	18	2.77	2.24056	40.33	dvorak1984
91	Eudicot	Amaranthaceae	Chenopodium	Chenopodium ficifolium	0.66	0.146667	0.270896	Leitch2019	18	2.75	1.48889	26.8	grozeva2007
92	Eudicot	Amaranthaceae	Chenopodium	Chenopodium murale	0.62	0.137778	0.163317	Leitch2019	18	2.16	1.82222	32.8	dvorak1984
92	Eudicot	Amaranthaceae	Chenopodium	Chenopodium murale	0.62	0.137778	0.20487	Leitch2019	18	2.47	1.66111	29.9	grozeva2007
93	Eudicot	Amaranthaceae	Chenopodium	Chenopodium opulifolium	1.33	0.0985185	0.128673	Leitch2019	54	1.97	1.50833	81.45	dvorak1984
94	Euidcot	Amaranthaceae	Chenopodium	Chenopodium strictum	0.8	0.0888889	0.113748	Leitch2019	36	2.57	2.00833	72.3	dvorak1984
94	Euidcot	Amaranthaceae	Chenopodium	Chenopodium strictum	0.8	0.0888889	0.115167	Leitch2019	36	1.68	1.29667	46.68	dvorak1984
94	Euidcot	Amaranthaceae	Chenopodium	Chenopodium strictum	0.8	0.0888889	0.122938	Leitch2019	36	2.73	1.97389	71.06	dvorak1984
95	Monocot	Melanthiaceae	Chionographis	Chionographis japonica	1.53	0.255	0.37847	pellicer2014	24	3.58	2.41208	57.89	pellicer2014
96	Basal Angiosperm	Chloranthaceae	Chloranthus	Chloranthus spicatus	3.6	0.48	0.719281	Leitch2019	30	4	2.66933	80.08	kong2000
97	Eudicot	Cucurbitaceae	Citrullus	Citrullus vulgaris	0.5	0.0909091	0.146341	Leitch2019	22	2.88	1.78909	39.36	trivedi1970
98	Eudicot	Rutaceae	Citrus	Citrus grandis	0.4	0.0888889	0.118432	Leitch2019	18	2.53	1.89889	34.18	hynniewta2011
99	Eudicot	Rutaceae	Citrus	Citrus limon	0.4	0.0888889	0.119236	Leitch2019	18	2.34	1.74444	31.4	hynniewta2011
100	Eudicot	Rutaceae	Citrus	Citrus medica	0.4	0.0888889	0.119664	Leitch2019	18	2.05	1.52278	27.41	hynniewta2011
101	Eudicot	Rutaceae	Citrus	Citrus reticulata	0.47	0.104444	0.134165	Leitch2019	18	1.59	1.23778	22.28	hynniewta2011
101	Eudicot	Rutaceae	Citrus	Citrus reticulata	0.47	0.104444		Leitch2019	18		1.73444	31.22	guerra2000
102	Eudicot	Ranunculaceae	Clematis	Clematis cirrhosa	9.54	2.385	3.10055	Leitch2019	16	11.87	9.13063	146.09	constantinidis1997
103	Eudicot	Brassicaceae	Cochlearia	Cochlearia pyrenaica	0.367	0.122333	0.1747	kochjarova2006	12	1.34	0.938333	11.26	kochjarova2006
104	Eudicot	Asteraceae	Crepis	Crepis alpina	3	1.2		Leitch2019	10		3.149	31.49	jones1976
105	Eudicot	Asteraceae	Crepis	Crepis capillaris	2.1	1.4	1.93563	Leitch2019	6	6.83	4.94	29.64	tanaka1981
105	Eudicot	Asteraceae	Crepis	Crepis capillaris	2.1	1.4		Leitch2019	6		5.30833	31.85	jones1976
106	Eudicot	Asteraceae	Crepis	Crepis foetida	2	0.8		Leitch2019	10		2.366	23.66	jones1976
107	Eudicot	Asteraceae	Crepis	Crepis setosa	2.3	1.15		Leitch2019	8		3.38625	27.09	jones1976
108	Eudicot	Asteraceae	Crepis	Crepis sibirica	7.3	2.92		Leitch2019	10		7.326	73.26	jones1976
109	Eudicot	Asteraceae	Crepis	Crepis zacintha	1.1	0.733333		Leitch2019	6		2.96	17.76	jones1976
110	Monocot	Bromeliaceae	Cryptanthus	Cryptanthus praetextus	0.675	0.0794118	0.107474	gitai2014	34	1.96	1.44824	49.24	gitai2014
111	Eudicot	Cucurbitaceae	Cucumis	Cucumis melo	1	0.166667	0.250254	Leitch2019	24	2.46	1.63833	39.32	trivedi1970
112	Eudicot	Cucurbitaceae	Cucumis	Cucumis prophetarum	0.8	0.133333	0.176716	Leitch2019	24	2.22	1.675	40.2	trivedi1970
113	Eudicot	Cucurbitaceae	Cucumis	Cucumis sativus	0.9	0.257143	0.341292	Leitch2019	14	4.05	3.05143	42.72	trivedi1970
114	Eudicot	Brassicaceae	Diplotaxis	Diplotaxis erucoides	0.51	0.145714	0.167671	Leitch2019	14	2.4	2.08571	29.2	sikka1979
115	Eudicot	Droseraceae	Drosera	Drosera binata	0.674	0.08425		avg of Leitch2019 and valeba2017	32		1.31875	42.2	rothfels1968
116	Eudicot	Droseraceae	Drosera	Drosera capensis	0.352	0.0352		avg of Leitch2019 and valeba2017	40		0.6975	27.9	rothfels1968
117	Eudicot	Droseraceae	Drosera	Drosera intermedia	1.093	0.2186		avg of Leitch2019 and valeba2017	20		1.765	35.3	rothfels1968
118	Eudicot	Droseraceae	Drosera	Drosera linearis	0.9	0.18		Leitch2019	20		1.79	35.8	rothfels1968
119	Eudicot	Droseraceae	Drosera	Drosera rotundifolia	1.046	0.2092		avg of Leitch2019 and valeba2017	20		1.55	31	rothfels1968
120	Eudicot	Droseraceae	Drosera	Drosera spatulata	0.5	0.025		avg of Leitch2019 and valeba2017	80		0.6025	48.2	rothfels1968
121	Eudicot	Drosophyllaceae	Drosophyllum	Drosophyllum lusitanicum	15	5		Leitch2019	12		11.2667	135.2	rothfels1968
122	Monocot	Bromeliaceae	Edmundoa	Edmundoa lindenii	0.66	0.0528	0.0746709	gitai2014	50	2.14	1.5132	75.66	gitai2014
123	Eudicot	Brassicaceae	Eruca	Eruca saltiva	0.58	0.105455	0.126259	Leitch2019	22	1.6	1.33636	29.4	sikka1979
124	Eudicot	Brassicaceae	Eruca	Eruca sativa	0.58	0.105455	0.127424	Leitch2019	22	2.9	2.4	52.8	sikka1979
125	Eudicot	Brassicaceae	Erucastrum	Erucastrum gallicum	1.04	0.138667	0.184102	Leitch2019	30	2.08	1.56667	47	sikka1979
126	Monocot	Liliaceae	Erythronium	Erythronium japonicum	31.75	5.29167	8.12367	Leitch2019	24	15	9.77083	234.5	utech1976
127	Eudicot	Apiaceae	Foeniculum	Foeniculum vulgare	2.39	0.434545	0.531111	Leitch2019	22	4.12	3.37091	74.16	das1989
128	Monocot	Liliaceae	Fritillaria	Fritillaria imperialis	46.01	7.66833	10.6497	Leitch2019	24	19.2	13.825	331.8	koul1980
129	Eudicot	Rubiaceae	Galium	Galium verum	0.885	0.160909		martonfiova2013	22		1.49409	32.87	martonfiova2013
130	Monocot	Bromeliaceae	Greigia	Greigia sphacelata	0.78	0.0624	0.087996	gitai2014	50	1.71	1.2126	60.63	gitai2014
131	Monocot	Bromeliaceae	Guzmania	Guzmania monostachia	0.59	0.0472	0.0558485	gitai2014	50	1.75	1.479	73.95	gitai2014
132	Eudicot	Asteraceae	Haplopappus	Haplopappus gracilis	2	2	2.37037	Leitch2019	4	9.6	8.1	32.4	tanaka1967
132	Eudicot	Asteraceae	Haplopappus	Haplopappus gracilis	2	2	2.5373	Leitch2019	4	10.33	8.1425	32.57	tanaka1981
133	Eudicot	Asteraceae	Haplopappus	Haplopappus ravenii	0.9	0.45	0.557419	Leitch2019	8	4.8	3.875	31	tanaka1967
134	Eudicot	Asteraceae	Helianthus	Helianthus annuus	3.67	0.431765	0.51207	Leitch2019	34	5.15	4.34235	147.64	raicu1976
134	Eudicot	Asteraceae	Helianthus	Helianthus annuus	3.67	0.431765	0.622274	Leitch2019	34	4.4	3.05294	103.8	kulshreshtha1981
135	Eudicot	Asteraceae	Helianthus	Helianthus argophyllus	4.4	0.517647	0.8	Leitch2019	34	4.5	2.91176	99	kulshreshtha1981
136	Eudicot	Asteraceae	Helianthus	Helianthus tuberosus	11.33	0.444314	0.797377	Leitch2019	102	5.5	3.06471	312.6	kulshreshtha1981
137	Eudicot	Brassicaceae	Hirschfeldia	Hirschfeldia incana	0.52	0.148571	0.206349	Leitch2019	14	2.5	1.8	25.2	sikka1979
138	Monocot	Asparagaceae	Hosta	Hosta rectifolia	9.9	0.66	1.98	Leitch2019	60	7.3	2.43333	146	kaneko1968
139	Monocot	Asparagaceae	Hyacinthus	Hyacinthus orientalis, diploid	21.3	5.325	10.2089	Leitch2019	16	25.63	13.3688	213.9	hu2015
140	Monocot	Asparagaceae	Hyacinthus	Hyacinthus orientalis, triploid	32.4	5.4	8.86366	Leitch2019	24	18.89	11.5083	276.2	hu2015
141	Basal Angiosperm	Schisandracecae	Illicium	Illicium floridanum	12.501	1.92323	3.07259	ranney2018	26	12.4	7.76154	201.8	stone1968
142	Basal Angiosperm	Schisandracecae	Illicium	Illicium parviflorum	12.83	1.83286	2.50459	ranney2018	28	10.4	7.61071	213.1	stone1968
143	Basal Angiosperm	Schisandracecae	Illicium	Illicium verum	12.445	1.77786	2.28736	ranney2018	28	6.33	4.92	137.76	shen1990
144	Monocot	Amaryllidaceae	Ipheion	Ipheion uniflorum	9.65	1.60833		Leitch2019	24		8.035	192.84	peruzzi2017
145	Eudicot	Asteraceae	Lactuca	Lactuca sativa	3.31	0.735556	1.0128	Leitch2019	18	5.5	3.99444	71.9	matoba2007
146	Eudicot	Fabaceae	Lens	Lens culinaris	4.21	1.20286	1.43675	Leitch2019	14	8.6	7.2	100.8	jha2015
146	Eudicot	Fabaceae	Lens	Lens culinaris	4.21	1.20286	2.89322	Leitch2019	14	12.48	5.18857	72.64	pal2016
147	Eudicot	Asteraceae	Leontodon	Leontodon hispidus	2.28	0.651429	0.860248	martonfiova2013	14	5.02	3.801	53.22	martonfiova2013
148	Monocot	Liliaceae	Lilium	Lilium candidum	37.98	6.33		Leitch2019	24		11.8875	285.3	marasek2003
149	Monocot	Liliaceae	Lilium	Lilium carniolicum	33.685	5.61417	8.70326	siljak-yakovlev2003	24	20.06	12.94	310.56	siljak-yakovlev2003
150	Monocot	Liliaceae	Lilium	Lilium henryi	42.42	7.07	11.1861	Leitch2019	24	22.5	14.22	341.3	smyth1989
150	Monocot	Liliaceae	Lilium	Lilium henryi	42.42	7.07	12.8618	Leitch2019	24	21.6	11.8733	284.96	marasek2003
151	Monocot	Liliaceae	Lilium	Lilium longiflorum	35.2	5.866	9.08387	Leitch2019	24	32	20.67	496	Lim2001
152	Monocot	Liliaceae	Lilium	Lilium pomponium	35.13	5.855	8.37822	siljak-yakovlev2003	24	20.62	14.41	345.84	siljak-yakovlev2003
153	Monocot	Liliaceae	Lilium	Lilium pumilum	47.61	7.935	12.1387	Leitch2019	24	17.7	11.5704	277.69	marasek2003
154	Monocot	Liliaceae	Lilium	Lilium pyrenaicum	38.83	6.47167	10.0039	Leitch2019	24	20.25	13.1	314.4	siljak-yakovlev2003
155	Monocot	Liliaceae	Lilium	Lilium x formolongi	47.8	7.96667	14.394	Leitch2019	24	24	13.2833	318.8	marasek2003
156	Monocot	Verbenaceae	Lippia	Lippia alba	1.86	0.248	0.369233	pierre2011	30	4.27	2.868	86.04	pierre2011
156	Monocot	Verbenaceae	Lippia	Lippia alba	3.42	0.228	0.388572	pierre2011	60	4.81	2.82233	169.34	pierre2011
157	Eudicot	Fabaceae	Lotus	Lotus tenuis	0.45	0.15	0.212627	Leitch2019	12	2.32	1.63667	19.64	falistocco1989
158	Eudicot	Solanaceae	Lycopersicon	Lycopersicon esculentum	0.98	0.163333		martonfiova2013	24		1.21333	29.12	martonfiova2013
159	Eudicot	Cactaceae	Maihuenia	Maihuenia patagonica	2.49	0.226364		penas2014	44		2.54545	112	penas2014
159	Eudicot	Cactaceae	Maihuenia	Maihuenia patagonica	1.34	0.243636		penas2014	22		2.70091	59.42	penas2014
160	Eudicot	Cactaceae	Maihuenia	Maihuenia poeppigii	1.205	0.219091	0.286964	penas2014	22	2.31	1.763	38.8	penas2014
161	Eudicot	Brassicaceae	Matthiola	Matthiola fruticulosa	1.6	0.533333	0.748839	Leitch2019	12	4.94	3.51833	42.22	martin2016
162	Eudicot	Brassicaceae	Matthiola	Matthiola incana	2.11	0.602857	0.716693	Leitch2019	14	3.04	2.55714	35.8	martin2016
163	Eudicot	Brassicaceae	Matthiola	Matthiola longipetala	2.03	0.58	0.68437	hohmann2015	14	3.85	3.26286	45.68	martin2016
163	Eudicot	Brassicaceae	Matthiola	Matthiola longipetala	2.03	0.58	0.855052	hohmann2015	14	2.86	1.94	27.16	ozturk2009
164	Eudicot	Brassicaceae	Matthiola	Matthiola sinuata	2.25	0.642857	0.816346	Leitch2019	14	2.83	2.22857	31.2	martin2016
165	Monocot	Araceae	Monstera	Monstera deliciosa	4.2	0.28	0.443007	Leitch2019	60	7.76	4.90467	294.28	lakshmanan2015
166	Eudicot	Brassicaceae	Moricandia	Moricandia arvensis	0.65	0.0928571	0.12347	Leitch2019	28	2.08	1.56429	43.8	sikka1979
167	Eudicot	Rutaceae	Murraya	Murraya paniculata	0.5	0.111111		Leitch2019	18		2.36	42.48	guerra2000
168	Monocot	Amaryllidaceae	Narcissus	Narcissus jonquilla	16.4	4.68571	5.91279	Leitch2019	14	7.4	5.86429	82.1	hirahara1967
169	Euidcot	Tropaeolaceae	Nasturtium	Nasturtium officinale	0.38	0.0475	0.0596496	Leitch2019	32	1.12	0.891875	28.54	dvorak1984
170	Eudicot	Ranunculaceae	Nigella	Nigella damascena	10.5	3.5	4.17994	Leitch2019	12	13.96	11.6892	140.27	ghosh2006
171	Monocot	Bromeliaceae	Ochagavia	Ochagavia elegans	0.56	0.0448	0.0605287	gitai2014	50	1.38	1.0214	51.07	gitai2014
172	Eudicot	Boraginaceae	Onosma	Onosma thracica	1.38	0.394286	0.449979	martonfiova2013	14	2.32	2.033	28.46	martonfiova2013
173	Eudicot	Oxalidaceae	Oxalis	Oxalis blackii	1.89	0.756	1.26438	vaio2018	10	7.69	4.598	45.98	vaio2018
174	Eudicot	Oxalidaceae	Oxalis	Oxalis colatinensis	2.02	0.808	1.10824	vaio2018	10	5.88	4.287	42.87	vaio2018
175	Eudicot	Oxalidaceae	Oxalis	Oxalis dispar	16.5	5.5	8.07645	Leitch2019	12	23.85	16.2417	194.9	marks1957
176	Eudicot	Oxalidaceae	Oxalis	Oxalis neuwiedii	2.02	0.808	1.15472	vaio2018	10	7.57	5.297	52.97	vaio2018
177	Eudicot	Oxalidaceae	Oxalis	Oxalis psoraleoides	20.94	6.98	10.0695	vaio2018	12	19.8	13.725	164.7	vaio2018
178	Eudicot	Oxalidaceae	Oxalis	Oxalis puberula	2.625	1.05	1.45438	vaio2018	10	7.97	5.754	57.54	vaio2018
179	Eudicot	Oxalidaceae	Oxalis	Oxalis rhombeo-ovata	9.5	2.714	3.19799	vaio2018	14	11.4	9.657	135.46	vaio2018
180	Eudicot	Paeoniaceae	Paeonia	Paeonia clusii	29	5.8	6.97278	Leitch2019	20	14.51	12.0695	241.39	tzanoudakis1983
181	Eudicot	Paeoniaceae	Paeonia	Paeonia mascula	17.8	7.12	8.48797	Leitch2019	10	17.15	14.386	143.86	tzanoudakis1983
182	Eudicot	Paeoniaceae	Paeonia	Paeonia officinalis	26.9	5.38	6.72745	Leitch2019	20	27.51	22	440	schwarzacher-robinson1986
183	Eudicot	Paeoniaceae	Paeonia	Paeonia tenuifolia	16.6	6.64	8.0276	Leitch2019	10	28.07	23.218	232.18	schwarzacher-robinson1986
184	Monocot	Melanthiaceae	Paris	Paris incompleta	42.25	16.9	25.9053	Leitch2019	10	17.26	11.26	112.6	yesil2014
185	Monocot	Melanthiaceae	Paris	Paris japonica	152	15.2	25.1003	Leitch2019	40	38.6	23.37	935	pellicer2010
186	Monocot	Melanthiaceae	Paris	Paris quadrifolia	50.52	20.208	27.4187	Leitch2019	10	33.5	24.69	246.9	haga1934
187	Monocot	Melanthiaceae	Paris	Paris tetraphylla	40.75	16.3	23.091	Leitch2019	10	27.1	19.13	191.3	haga1934
188	Monocot	Melanthiaceae	Paris	Paris thibetica	54.58	21.832	29.0596	pellicer2014	10	33.52	25.183	251.83	pellicer2014
188	Monocot	Melanthiaceae	Paris	Paris thibetica	54.58	21.832		pellicer2014	10		19.582	195.82	pellicer2014
189	Eudicot	Passifloraceae	Passiflora	Passiflora coriacea	0.51	0.17	0.250059	Lacerda2019	12	1.455	0.989167	11.87	Lacerda2019
190	Eudicot	Cactaceae	Pereskia	Pereskia aculeata	0.925	0.168182		penas2014	22		2.61818	57.6	penas2014
191	Eudicot	Cactaceae	Pereskia	Pereskia bahiensis	1.175	0.213636	0.277431	penas2014	22	4.08	3.1418	69.12	penas2014
192	Eudicot	Cactaceae	Pereskia	Pereskia grandifolia	1.13	0.205455		penas2014	22		2.08727	45.92	penas2014
193	Eudicot	Cactaceae	Pereskia	Pereskia nemorosa	1.36	0.247273		penas2014	22		2.15909	47.5	penas2014
194	Eudicot	Cactaceae	Pereskia	Pereskia sacharosa	1.26	0.229091	0.326465	penas2014	22	3.15	2.21	48.63	penas2014
195	Monocot	Orchidaceae	Phalaenopsis	Phalaenopsis amabilis	1.41	0.148421	0.209258	Leitch2019	38	2.1	1.48947	56.6	shindo1963
196	Monocot	Orchidaceae	Phalaenopsis	Phalaenopsis equestris	1.69	0.177895		Leitch2019	38		1.70842	64.92	shindo1963
197	Monocot	Orchidaceae	Phalaenopsis	Phalaenopsis lindenii	1.46	0.153684	0.179089	Leitch2019	38	2.1	1.80211	68.48	shindo1963
198	Monocot	Orchidaceae	Phalaenopsis	Phalaenopsis lueddemanniana	3.25	0.342105	0.423645	Leitch2019	38	2.58	2.08342	79.17	shindo1963
199	Monocot	Orchidaceae	Phalaenopsis	Phalaenopsis mannii	6.75	0.710526		Leitch2019	38		3.75	142.5	shindo1963
200	Monocot	Orchidaceae	Phalaenopsis	Phalaenopsis pulcherrima	6.17	0.649474	1.04427	Leitch2019	38	6.8	4.22921	160.71	shindo1963
201	Monocot	Orchidaceae	Phalaenopsis	Phalaenopsis schilleriana	1.39	0.146316	0.167406	Leitch2019	38	1.74	1.52079	57.79	shindo1963
202	Monocot	Orchidaceae	Phalaenopsis	Phalaenopsis violacea	5.15	0.542105		Leitch2019	38		4.22921	160.71	shindo1963
203	Monocot	Poaceae	Phalaris	Phalaris angusta	2	0.571429	0.946667	Leitch2019	14	7.1	4.28571	60	ambastha1956
204	Monocot	Poaceae	Phalaris	Phalaris arundinacea	4.1	0.585714	0.890014	Leitch2019	28	7.5	4.93571	138.2	ambastha1956
204	Monocot	Poaceae	Phalaris	Phalaris arundinacea	4.1	0.585714		Leitch2019	28		6.57143	184	winterfeld2018
205	Monocot	Poaceae	Phalaris	Phalaris brachystachys	3.7	1.23333	1.54167	Leitch2019	12	7.5	6	72	ambastha1956
205	Monocot	Poaceae	Phalaris	Phalaris brachystachys	3.7	1.23333	1.62151	Leitch2019	12	11	8.36667	100.4	winterfeld2018
206	Monocot	Poaceae	Phalaris	Phalaris californica	4.3	0.614286	0.818499	Leitch2019	28	7.1	5.32857	149.2	ambastha1956
207	Monocot	Poaceae	Phalaris	Phalaris canariensis	3.8	1.26667	1.45838	Leitch2019	12	7.1	6.16667	74	ambastha1956
207	Monocot	Poaceae	Phalaris	Phalaris canariensis	3.8	1.26667	1.68937	Leitch2019	12	7.78	5.83333	70	winterfeld2018
208	Monocot	Poaceae	Phalaris	Phalaris caroliniana	2	0.571429	0.756014	Leitch2019	14	5.5	4.15714	58.2	ambastha1956
209	Monocot	Poaceae	Phalaris	Phalaris coerulescens	1.4	0.4	0.452018	Leitch2019	14	3.6	3.18571	44.6	ambastha1956
209	Monocot	Poaceae	Phalaris	Phalaris coerulescens	1.4	0.4		Leitch2019	14		7.08571	99.2	winterfeld2018
210	Monocot	Poaceae	Phalaris	Phalaris minor	4.5	0.642857	0.834347	Leitch2019	28	6.1	4.7	131.6	ambastha1956
210	Monocot	Poaceae	Phalaris	Phalaris minor	4.5	0.642857		Leitch2019	28		5.55714	155.6	winterfeld2018
211	Monocot	Poaceae	Phalaris	Phalaris paradoxa	1.8	0.514286	0.622642	Leitch2019	14	5.5	4.54286	63.6	ambastha1956
211	Monocot	Poaceae	Phalaris	Phalaris paradoxa	1.8	0.514286	1.11683	Leitch2019	14	9.4	4.32857	60.6	winterfeld2018
212	Monocot	Poaceae	Phalaris	Phalaris truncata	3.1	1.03333	1.2734	Leitch2019	12	6.1	4.95	59.4	ambastha1956
213	Monocot	Poaceae	Phalaris	Phalaris tuberosa	4	0.571429	0.841667	Leitch2019	28	10.1	6.85714	192	ambastha1956
214	Eudicot	Fabaceae	Phaseolus	Phaseolus acutifolius	0.8	0.145455	0.220994	Leitch2019	22	2.5	1.64545	36.2	sarbhoy1980
215	Eudicot	Fabaceae	Phaseolus	Phaseolus angularis	1.4	0.254545	0.367454	Leitch2019	22	2.5	1.73182	38.1	zheng1991
216	Eudicot	Fabaceae	Phaseolus	Phaseolus coccineus	0.7	0.127273	0.150639	Leitch2019	22	1.6	1.35182	29.74	mercado-ruaro2009
216	Eudicot	Fabaceae	Phaseolus	Phaseolus coccineus	0.7	0.127273	0.155916	Leitch2019	22	2.4	1.95909	43.1	zheng1991
216	Eudicot	Fabaceae	Phaseolus	Phaseolus coccineus	0.7	0.127273	0.190909	Leitch2019	22	2.4	1.6	35.2	sarbhoy1980
217	Eudicot	Fabaceae	Phaseolus	Phaseolus dumosus	0.76	0.138182	0.171453	ayonadu1974	22	1.56	1.25727	27.66	mercado-ruaro2009
218	Eudicot	Fabaceae	Phaseolus	Phaseolus filiformis	0.6	0.109091	0.128686	Leitch2019	22	1.2	1.01727	22.38	mercado-ruaro1998
219	Eudicot	Fabaceae	Phaseolus	Phaseolus hintonii	0.7	0.127273	0.161608	Leitch2019	22	1.78	1.40182	30.84	mercado-ruaro1998
220	Eudicot	Fabaceae	Phaseolus	Phaseolus leptostachyus	0.5	0.1	0.128602	Leitch2019	20	1.83	1.423	28.46	mercado-ruaro1998
221	Eudicot	Fabaceae	Phaseolus	Phaseolus lunatus	0.7	0.127273	0.190909	Leitch2019	22	2.4	1.6	35.2	sarbhoy1980
222	Eudicot	Fabaceae	Phaseolus	Phaseolus maculatus	0.7	0.127273	0.147538	Leitch2019	22	1.37	1.18182	26	mercado-ruaro2009
223	Eudicot	Fabaceae	Phaseolus	Phaseolus macvaughii	0.4	0.08	0.120134	Leitch2019	20	1.79	1.192	23.84	mercado-ruaro1998
224	Eudicot	Fabaceae	Phaseolus	Phaseolus marechalii	0.7	0.127273	0.148951	Leitch2019	22	2.08	1.77727	39.1	mercado-ruaro1998
225	Eudicot	Fabaceae	Phaseolus	Phaseolus microcarpus	0.52	0.0945455	0.118647	Leitch2019	22	1.13	0.900455	19.81	mercado-ruaro2009
226	Eudicot	Fabaceae	Phaseolus	Phaseolus neglectus	0.7	0.127273	0.144793	Leitch2019	22	1.45	1.27455	28.04	mercado-ruaro1998
227	Eudicot	Fabaceae	Phaseolus	Phaseolus oligospermus	0.5	0.0909091	0.107542	Leitch2019	22	1.54	1.30182	28.64	mercado-ruaro2009
228	Eudicot	Fabaceae	Phaseolus	Phaseolus pauciflorus	0.7	0.127273	0.156261	Leitch2019	22	1.23	1.00182	22.04	mercado-ruaro1998
229	Eudicot	Fabaceae	Phaseolus	Phaseolus vulgaris	0.6	0.109091	0.138843	Leitch2019	22	2.8	2.2	48.4	zheng1991
230	Eudicot	Fabaceae	Phaseolus	Phaseolus vulgaris climbing	0.6	0.109091	0.170374	Leitch2019	22	3	1.92091	42.26	sarbhoy1980
231	Eudicot	Fabaceae	Phaseolus	Phaseolus vulgaris dwarf	0.6	0.109091	0.171429	Leitch2019	22	3	1.90909	42	sarbhoy1980
232	Eudicot	Fabaceae	Phaseolus	Phaseolus xanthotrichus	0.6	0.109091	0.138937	Leitch2019	22	1.35	1.06	23.32	mercado-ruaro2009
233	Eudicot	Fabaceae	Phaseolus	Phaseolus xolocotzii	0.7	0.127273	0.140288	Leitch2019	22	1.95	1.76909	38.92	mercado-ruaro1998
234	Monocot	Araceae	Philodendron	Philodendron hederaceum	1.74	0.2175	0.297016	lakshmanan2015	32	3.81	2.79	89.28	lakshmanan2015
234	Monocot	Araceae	Philodendron	Philodendron hederaceum	1.74	0.2175	0.348	lakshmanan2015	32	3.2	2	64	subramanian1988
235	Eudicot	Asteraceae	Picris	Picris hispidissima	1.35	0.54	0.68268	martonfiova2013	10	4	3.164	31.64	martonfiova2013
236	Eudicot	Apiaceae	Pimpinella	Pimpinella saxifraga	3.815	0.3815		martonfiova2013	40		2.619	104.76	martonfiova2013
237	Basal Angiosperm	Piperaceae	Piper	Piper nigrum	1	0.0769231	0.106157	Leitch2019	52	2	1.44923	75.36	jha2019
238	Monocot	Araceae	Pistia	Pistia stratiotes	0.3	0.0428571	0.0530191	Leitch2019	28	2.4	1.94	54.32	subramanian1988
239	Eudicot	Fabaceae	Pisum	Pisum sativum	4.9	1.4	1.71111	Leitch2019	14	3.96	3.24	45.36	praca-fontes2014
240	Monocot	Bromeliaceae	Pitcairnia	Pitcairnia atrorubens	0.645	0.0516	0.0577914	gitai2014	50	1.43	1.2768	63.84	gitai2014
241	Monocot	Bromeliaceae	Pitcairnia	Pitcairnia chiapensis	0.655	0.0524	0.074109	gitai2014	50	1.5	1.0606	53.03	gitai2014
242	Monocot	Bromeliaceae	Pitcairnia	Pitcairnia flammea	0.64	0.0512	0.066102	gitai2014	50	1.25	0.9682	48.41	gitai2014
243	Monocot	Bromeliaceae	Pitcairnia	Pitcairnia macrochlamys	0.613	0.04904	0.0648775	gitai2014	50	1.75	1.3228	66.14	gitai2014
244	Eudicot	Plantaginaceae	Plantago	Plantago coronopus	0.86	0.344	0.535279	Leitch2019	10	4.97	3.194	31.94	fujiwara1956
245	Eudicot	Plantaginaceae	Plantago	Plantago indica	1.11	0.37	0.43599	Leitch2019	12	3.81	3.23333	38.8	fujiwara1956
246	Eudicot	Plantaginaceae	Plantago	Plantago lagopus	1.3	0.433333	0.561138	Leitch2019	12	3.11	2.40167	28.82	bhan1989
247	Eudicot	Plantaginaceae	Plantago	Plantago lanceolata	1.45	0.483333	0.601897	Leitch2019	12	5.36	4.30417	51.65	fujiwara1956
247	Eudicot	Plantaginaceae	Plantago	Plantago lanceolata	1.45	0.483333	0.618419	Leitch2019	12	4.99	3.9	46.8	sharma1984
248	Eudicot	Ranunculaceae	Pulsatilla	Pulsatilla nuttalliana	4.3	1.075		Leitch2019	16		6.2125	99.4	rothfels1966
249	Eudicot	Ranunculaceae	Pulsatilla	Pulsatilla occidentalis	5.2	1.3		Leitch2019	16		5.8625	93.8	rothfels1966
250	Eudicot	Ranunculaceae	Pulsatilla	Pulsatilla patens	4.6	1.15		Leitch2019	16		5.33125	85.3	rothfels1966
251	Monocot	Bromeliaceae	Puya	Puya coerulea	0.51	0.0408	0.0577032	gitai2014	50	1.5	1.0606	53.03	gitai2014
252	Monocot	Bromeliaceae	Puya	Puya mirabilis	0.468	0.03744	0.0527976	gitai2014	50	1.71	1.2126	60.63	gitai2014
253	Eudicot	Asteraceae	Pyrrhopappus	Pyrrhopappus carolinianus	6.3	2.1	4.58667	Leitch2019	12	17.2	7.875	94.5	oud1987
254	Monocot	Bromeliaceae	Racinea	Racinea ropalocarpa	0.635	0.0508	0.0718427	gitai2014	50	2	1.4142	70.71	gitai2014
255	Eudicot	Ranunculaceae	Ranunculus	Ranunculus abortivus	2.4	0.6	0.768	Leitch2019	16	3.52	2.75	44	goepfert1974
256	Eudicot	Ranunculaceae	Ranunculus	Ranunculus aconitifolius	4.1	1.025	1.44534	Leitch2019	16	6.69	4.74437	75.91	diosdado1993
257	Eudicot	Ranunculaceae	Ranunculus	Ranunculus acris	4.5	1.28571	1.8	Leitch2019	14	6.9	4.92857	69	goepfert1974
258	Eudicot	Ranunculaceae	Ranunculus	Ranunculus affinis	3.8	0.475	0.608	Leitch2019	32	3.04	2.375	76	goepfert1974
259	Eudicot	Ranunculaceae	Ranunculus	Ranunculus alpestris	2.9	0.725	0.961353	Leitch2019	16	7.99	6.02562	96.41	diosdado1993
260	Eudicot	Ranunculaceae	Ranunculus	Ranunculus arvensis	6.1	0.7625	0.976	Leitch2019	32	3.52	2.75	88	goepfert1974
261	Eudicot	Ranunculaceae	Ranunculus	Ranunculus auricomus	9	1.125	1.44	Leitch2019	32	3.28	2.5625	82	goepfert1974
262	Eudicot	Ranunculaceae	Ranunculus	Ranunculus baudotii	4.2	0.525	0.714933	Leitch2019	32	3.83	2.8125	90	goepfert1974
262	Eudicot	Ranunculaceae	Ranunculus	Ranunculus baudotii	4.2	0.525	0.772176	Leitch2019	32	4.11	2.79438	89.42	dahlgren1991
263	Eudicot	Ranunculaceae	Ranunculus	Ranunculus bulbosus	5.6	1.4	1.68	Leitch2019	16	6.15	5.125	82	goepfert1974
264	Eudicot	Ranunculaceae	Ranunculus	Ranunculus cardiophyllus	5.9	0.36875	0.44322	Leitch2019	64	3.08	2.5625	164	goepfert1974
265	Eudicot	Ranunculaceae	Ranunculus	Ranunculus chius	4.4	1.25714	1.8498	Leitch2019	14	5.15	3.5	49	goepfert1974
266	Eudicot	Ranunculaceae	Ranunculus	Ranunculus eschscholtzii	6.242	0.520167	0.665813	goepfert1974	48	3.76	2.9375	141	goepfert1974
267	Eudicot	Ranunculaceae	Ranunculus	Ranunculus filiformis	6.27	0.78375	1.1913	goepfert1974	32	4.37	2.875	92	goepfert1974
268	Eudicot	Ranunculaceae	Ranunculus	Ranunculus flammula	6.4	0.8	1.024	Leitch2019	32	3.44	2.6875	86	goepfert1974
269	Eudicot	Ranunculaceae	Ranunculus	Ranunculus lateriflorus	1.9	0.475	0.722776	Leitch2019	16	4.66	3.0625	49	goepfert1974
270	Eudicot	Ranunculaceae	Ranunculus	Ranunculus marginatus	6.7	0.8375	1.072	Leitch2019	32	4.32	3.375	108	goepfert1974
271	Eudicot	Ranunculaceae	Ranunculus	Ranunculus muricatus	11.6	0.966667	1.16	Leitch2019	48	4.8	4	192	goepfert1974
272	Eudicot	Ranunculaceae	Ranunculus	Ranunculus ophioglossifolius	5.6	1.4	2.016	Leitch2019	16	7.38	5.125	82	goepfert1974
273	Eudicot	Ranunculaceae	Ranunculus	Ranunculus parviflorus	6.2	0.885714	1.364	Leitch2019	28	5.61	3.64286	102	goepfert1974
274	Eudicot	Ranunculaceae	Ranunculus	Ranunculus pentandrus	2.5	0.714286	1.9	Leitch2019	14	4.94	1.85714	26	goepfert1974
275	Eudicot	Ranunculaceae	Ranunculus	Ranunculus pratensis	6.6	1.65	1.98171	Leitch2019	16	5.78	4.8125	77	goepfert1974
276	Eudicot	Ranunculaceae	Ranunculus	Ranunculus rhomboideus	2.4	0.6	0.816941	Leitch2019	16	4.34	3.1875	51	goepfert1974
276	Eudicot	Ranunculaceae	Ranunculus	Ranunculus rhomboideus	2.4	0.6	0.897842	Leitch2019	16	6.5	4.34375	69.5	coonen1939
277	Eudicot	Ranunculaceae	Ranunculus	Ranunculus sardous	3.2	0.8	1.024	Leitch2019	16	5.2	4.0625	65	goepfert1974
278	Eudicot	Ranunculaceae	Ranunculus	Ranunculus scleratus	3.405	0.425625	0.6129	goepfert1974	32	3.69	2.5625	82	goepfert1974
279	Eudicot	Ranunculaceae	Ranunculus	Ranunculus scleratus var multifidus	7.6	0.475	0.608	goepfert1974	64	3.6	2.8125	180	goepfert1974
280	Eudicot	Ranunculaceae	Ranunculus	Ranunculus sphaerospermus	2.6	0.65	0.885106	Leitch2019	16	4	2.9375	47	goepfert1974
280	Eudicot	Ranunculaceae	Ranunculus	Ranunculus sphaerospermus	2.6	0.65	0.985968	Leitch2019	16	6.04	3.98188	63.71	dahlgren1991
281	Eudicot	Ranunculaceae	Ranunculus	Ranunculus trichophyllus	4.8	0.6	0.964026	Leitch2019	32	4.43	2.75719	88.23	dahlgren1991
282	Eudicot	Ranunculaceae	Ranunculus	Ranunculus trilobus	8.7	0.725	0.986	Leitch2019	48	4.59	3.375	162	goepfert1974
283	Eudicot	Ranunculaceae	Ranunculus	Ranunculus uncinatus	6.2	0.885714	1.364	Leitch2019	28	5.39	3.5	98	goepfert1974
284	Eudicot	Brassicaceae	Raphanus	Raphanus sativus	0.6	0.133333	0.169634	Leitch2019	18	2.7	2.12222	38.2	sikka1979
285	Basal Angiosperm	Chloranthaceae	Sarcandra	Sarcandra glabra	4.3	0.573333	0.865434	Leitch2019	30	4.3	2.84867	85.46	kong2000
286	Monocot	Amaryllidaceae	Scadoxus	Scadoxus multiflorus	44.2	9.82222	20.1195	Leitch2019	18	16	7.81111	140.6	monkheang2016
287	Monocot	Asparagaceae	Scilla	Scilla amoena	23.7	7.9	10.8061	Leitch2019	12	16.46	12.0333	144.4	greilhuber1978
288	Monocot	Asparagaceae	Scilla	Scilla ingridae	23.9	7.96667	10.9423	Leitch2019	12	16.07	11.7	140.4	greilhuber1978
289	Monocot	Asparagaceae	Scilla	Scilla mischtschenkoana	21.6	7.2	9.41427	Leitch2019	12	13.01	9.95	119.4	greilhuber1978
290	Monocot	Asparagaceae	Scilla	Scilla mordakiae	75.9	8.43333	12.9058	Leitch2019	36	20.94	13.6833	492.6	greilhuber1978
291	Monocot	Asparagaceae	Scilla	Scilla siberica	31.7	10.5667	14.4605	Leitch2019	12	20.54	15.0092	180.11	greilhuber1978
292	Monocot	Poaceae	Secale	Secale cereale	8.8	2.51429		Leitch2019	14		7.90714	110.7	sybenga1959
292	Monocot	Poaceae	Secale	Secale cereale	8.8	2.51429		Leitch2019	14		7.00714	98.1	sybenga1959
292	Monocot	Poaceae	Secale	Secale cereale	8.8	2.51429		Leitch2019	14		8.24286	115.4	sybenga1959
293	Eudicot	Brassicaceae	Sinapidendron	Sinapidendron angustifolium	0.53	0.106	0.131238	Leitch2019	20	2.08	1.68	33.6	sikka1979
294	Eudicot	Brassicaceae	Sinapis	Sinapis alba	0.5	0.0833333	0.12234	Leitch2019	24	2.3	1.56667	37.6	sikka1979
295	Eudicot	Brassicaceae	Sinapis	Sinapis arvensis	0.38	0.0844444	0.0969388	Leitch2019	18	2.5	2.17778	39.2	sikka1979
295	Eudicot	Brassicaceae	Sinapis	Sinapis arvensis	0.38	0.0844444	0.102151	Leitch2019	18	2.5	2.06667	37.2	sikka1979
296	Euidcot	Brassicaceae	Sisymbrium	Sisymbrium loeselii	0.24	0.0685714	0.0838681	Leitch2019	14	1.59	1.3	18.2	dvorak1984
297	Euidcot	Brassicaceae	Sisymbrium	Sisymbrium officinale	0.24	0.0685714	0.0849609	Leitch2019	14	1.47	1.18643	16.61	dvorak1984
298	Euidcot	Brassicaceae	Sisymbrium	Sisymbrium orientale	0.31	0.0885714	0.109909	Leitch2019	14	1.56	1.25714	17.6	dvorak1984
299	Monocot	Araceae	Spathiphyllum	Spathiphyllum wallisii	7.39	0.985333	1.17452	lakshmanan2015	30	8.58	7.198	215.94	lakshmanan2015
300	Euidcot	Caryophyllaceae	Spergularia	Spergularia ruba	1.1	0.122222	0.146637	Leitch2019	36	1.64	1.36694	49.21	dvorak1984
301	Monocot	Araceae	Syngonium	Syngonium angustatum	4.72	0.858182	1.30028	Leitch2019	22	3	1.98	43.56	subramanian1988
302	Monocot	Araceae	Syngonium	Syngonium auritum	2.6	0.433333	0.698089	lakshmanan2015	24	8.71	5.40667	129.76	lakshmanan2015
303	Eudicot	Asteraceae	Taraxacum	Taraxacum linearisquameum	0.85	0.2125	0.32146	martonfiova2013	16	3.485	2.303	36.86	martonfiova2013
304	Eudicot	Brassicaceae	Thlaspi	Thlaspi pindicum	0.32	0.0914286	0.124082	Leitch2019	14	1.9	1.4	19.6	constantinidis1997
305	Monocot	Bromeliaceae	Tillandsia	Tillandsia latifolia	0.52	0.0433333	0.0612846	gitai2014	48	1.5	1.06062	50.91	gitai2014
306	Monocot	Melanthiaceae	Toxicoscordion	Toxicoscordion fremontii	2.93	0.532727	0.725031	pellicer2014	22	4.55	3.34318	73.55	pellicer2014
307	Eudicot	Asteraceae	Tragopogon	Tragopogon orientalis	2.575	0.858333		martonfiova2013	12		4.0125	48.15	martonfiova2013
308	Eudicot	Fabaceae	Trifolium	Trifolium pratense	0.45	0.128571		martonfiova2013	14		1.59286	22.3	martonfiova2013
309	Monocot	Melanthiaceae	Trillium	Trillium catesbaei	50.38	20.152	23.5074	Leitch2019	10	24.1	20.66	206.6	bailey1954
310	Monocot	Melanthiaceae	Trillium	Trillium cernuum	50.51	20.204	23.6468	Leitch2019	10	26.1	22.3	223	bailey1954
311	Monocot	Melanthiaceae	Trillium	Trillium cuneatum (Trillium hugeri)	52.57	21.028	30.5987	Leitch2019	10	26.6	18.28	182.8	bailey1954
312	Monocot	Melanthiaceae	Trillium	Trillium erectum	50.98	20.392	28.3279	Leitch2019	10	27.7	19.94	199.4	bailey1949
312	Monocot	Melanthiaceae	Trillium	Trillium erectum	50.98	20.392	28.8853	Leitch2019	10	28.5	20.12	201.2	bailey1949
312	Monocot	Melanthiaceae	Trillium	Trillium erectum	50.98	20.392	28.9846	Leitch2019	10	28.2	19.84	198.4	bailey1954
312	Monocot	Melanthiaceae	Trillium	Trillium erectum	50.98	20.392	29.319	Leitch2019	10	26.8	18.64	186.4	bailey1949
313	Monocot	Melanthiaceae	Trillium	Trillium flexipes	50.62	20.248	28.9699	Leitch2019	10	28.1	19.64	196.4	bailey1954
314	Monocot	Melanthiaceae	Trillium	Trillium govanianum	34.31	6.862	10.4265	pellicer2014	20	27.73	18.25	365	pellicer2014
315	Monocot	Melanthiaceae	Trillium	Trillium lancifolium	53.04	21.216	27.936	pellicer2014	10	25.4	19.29	192.9	bailey1951
316	Monocot	Melanthiaceae	Trillium	Trillium luteum	54.56	21.824	31	Leitch2019	10	27.5	19.36	193.6	bailey1949
316	Monocot	Melanthiaceae	Trillium	Trillium luteum	54.56	21.824	31.6903	Leitch2019	10	39.7	27.34	273.4	bailey1949
317	Monocot	Melanthiaceae	Trillium	Trillium nivale	47.51	19.004	26.8254	Leitch2019	10	24.9	17.64	176.4	bailey1954
318	Monocot	Melanthiaceae	Trillium	Trillium ovatum	53.34	21.336	25.4997	pellicer2014	10	31.92	26.708	267.08	pellicer2014
318	Monocot	Melanthiaceae	Trillium	Trillium ovatum	53.34	21.336	29.2231	pellicer2014	10	31.92	23.305	233.05	pellicer2014
319	Monocot	Melanthiaceae	Trillium	Trillium recurvatum	51.62	20.648	29.8415	pellicer2014	10	26	17.99	179.9	bailey1951
320	Monocot	Melanthiaceae	Trillium	Trillium rivale	27.51	11.004		pellicer2014	10		16.134	161.34	pellicer2014
321	Monocot	Melanthiaceae	Trillium	Trillium sessile	54.09	21.636	29.9182	pellicer2014	10	24.6	17.79	177.9	bailey1951
322	Monocot	Melanthiaceae	Trillium	Trillium smallii	85.45	17.09	26.74	Leitch2019	20	31.7	20.26	405.2	haga1934
323	Monocot	Melanthiaceae	Trillium	Trillium tschonoskii	70.96	14.192	22.6759	Leitch2019	20	37.7	23.595	471.9	haga1934
324	Monocot	Melanthiaceae	Trillium	Trillium undulatum	39.31	15.724	20.6468	Leitch2019	10	22.9	17.44	174.4	bailey1954
325	Monocot	Poaceae	Triticum	Triticum aegilopoides	6.9	1.97143		Leitch2019	14		6.17143	86.4	pegington1970
326	Monocot	Poaceae	Triticum	Triticum aestivum	17.3	1.64762		Leitch2019	42		4.7881	201.1	pegington1970
327	Monocot	Poaceae	Triticum	Triticum dicoccoides	12.3	1.75714		Leitch2019	28		5.68214	159.1	pegington1970
328	Monocot	Poaceae	Triticum	Triticum durum	12.66	1.80857		Leitch2019	28		5.675	158.9	pegington1970
329	Monocot	Poaceae	Triticum	Triticum monococcum	6.2	1.77143	2.09916	Leitch2019	14	6.89	5.81429	81.4	pegington1970
330	Monocot	Poaceae	Triticum	Triticum timopheevii	11.3	1.61429		Leitch2019	28		6.56786	183.9	pegington1970
331	Monocot	Amaryllidaceae	Tulbaghia	Tulbaghia violacea	18.53	6.17667		Leitch2019	12		12.105	145.26	peruzzi2017
332	Monocot	Liliaceae	Tulipa	Tulipa albertii	26.2	4.36667	5.23336	zonneveld2009	24	10.25	8.5525	205.26	botschantzeva1982
333	Monocot	Liliaceae	Tulipa	Tulipa altaica	22.45	3.74167	6.61461	Leitch2019	24	20	11.3133	271.52	qu2018
334	Monocot	Liliaceae	Tulipa	Tulipa biebersteiniana	28.35	4.725	5.74839	zonneveld2009	24	11	9.04167	217	botschantzeva1982
335	Monocot	Liliaceae	Tulipa	Tulipa biflora	21.5	3.58333	4.55012	Leitch2019	24	4.93	3.8825	93.18	southern1967
335	Monocot	Liliaceae	Tulipa	Tulipa biflora	21.5	3.58333		Leitch2019	24		10.0508	241.22	qu2018
335	Monocot	Liliaceae	Tulipa	Tulipa biflora	21.5	3.58333		Leitch2019	24		18.0917	434.2	masoud2002
335	Monocot	Liliaceae	Tulipa	Tulipa biflora	27.85	4.64167	5.33298	zonneveld2009	24	11.25	9.79167	235	botschantzeva1982
335	Monocot	Liliaceae	Tulipa	Tulipa biflora	27.85	4.64167	5.5981	zonneveld2009	24	12.75	10.5717	253.72	botschantzeva1982
335	Monocot	Liliaceae	Tulipa	Tulipa biflora	27.85	4.64167	5.73424	zonneveld2009	24	18.05	14.6108	350.66	botschantzeva1982
335	Monocot	Liliaceae	Tulipa	Tulipa biflora	27.85	4.64167	5.9821	zonneveld2009	24	13.5	10.475	251.4	botschantzeva1982
335	Monocot	Liliaceae	Tulipa	Tulipa biflora	27.85	4.64167	6.49603	zonneveld2009	24	11.75	8.39583	201.5	botschantzeva1982
336	Monocot	Liliaceae	Tulipa	Tulipa binutans	29.7	4.95	6.03659	zonneveld2009	24	10	8.2	196.8	botschantzeva1982
336	Monocot	Liliaceae	Tulipa	Tulipa binutans	29.7	4.95	6.24236	zonneveld2009	24	13.75	10.9033	261.68	botschantzeva1982
337	Monocot	Liliaceae	Tulipa	Tulipa borszczowii	20.8	3.46667	4.61523	zonneveld2009	24	11	8.2625	198.3	botschantzeva1982
338	Monocot	Liliaceae	Tulipa	Tulipa carinata	27.1	4.51667	5.34948	zonneveld2009	24	11	9.2875	222.9	botschantzeva1982
339	Monocot	Liliaceae	Tulipa	Tulipa dasystemon	25.75	4.29167	5.11494	zonneveld2009	24	12.4	10.4042	249.7	botschantzeva1982
339	Monocot	Liliaceae	Tulipa	Tulipa dasystemon	25.75	4.29167	5.42222	zonneveld2009	24	12.25	9.69583	232.7	botschantzeva1982
339	Monocot	Liliaceae	Tulipa	Tulipa dasystemon	25.75	4.29167	5.48878	zonneveld2009	24	13.35	10.4383	250.52	botschantzeva1982
339	Monocot	Liliaceae	Tulipa	Tulipa dasystemon	25.75	4.29167	5.8928	zonneveld2009	24	11.4	8.3025	199.26	botschantzeva1982
340	Monocot	Liliaceae	Tulipa	Tulipa dasystemonoides	28.85	4.80833	6.27845	zonneveld2009	24	15.25	11.6792	280.3	botschantzeva1982
341	Monocot	Liliaceae	Tulipa	Tulipa ferganica	22.4	3.73333	4.71166	zonneveld2009	24	12	9.50833	228.2	botschantzeva1982
342	Monocot	Liliaceae	Tulipa	Tulipa fosteriana	25.95	4.325	5.39998	zonneveld2009	24	12.73	10.1958	244.7	botschantzeva1982
343	Monocot	Liliaceae	Tulipa	Tulipa greigii	26.7	4.45	5.59377	zonneveld2009	24	10.25	8.15417	195.7	botschantzeva1982
344	Monocot	Liliaceae	Tulipa	Tulipa heterophylla	18.75	3.125	4.31685	Leitch2019	24	14.5	10.4967	251.92	qu2018
345	Monocot	Liliaceae	Tulipa	Tulipa hoogiana	24.4	4.06667	5.40164	zonneveld2009	24	12.25	9.2225	221.34	botschantzeva1982
346	Monocot	Liliaceae	Tulipa	Tulipa hoogiana	24.4	4.06667		Leitch2019	24		15.3917	369.4	masoud2002
347	Monocot	Liliaceae	Tulipa	Tulipa humilis	32.5	5.41667		Leitch2019	24		13.5083	324.2	masoud2002
347	Monocot	Liliaceae	Tulipa	Tulipa humilis	32.5	5.41667		Leitch2019	24		16.55	397.2	masoud2002
348	Monocot	Liliaceae	Tulipa	Tulipa iliensis	20.5	3.41667		Leitch2019	24		8.9725	215.34	qu2018
349	Monocot	Liliaceae	Tulipa	Tulipa kaufmanniana	26.6	4.43333	5.81473	zonneveld2009	24	12.87	9.8125	235.5	botschantzeva1982
350	Monocot	Liliaceae	Tulipa	Tulipa kolpakowskiana	20.9	3.48333	4.57581	zonneveld2009	24	10	7.6125	182.7	botschantzeva1982
350	Monocot	Liliaceae	Tulipa	Tulipa kolpakowskiana	20.9	3.48333	5.01134	zonneveld2009	24	12.9	8.96667	215.2	botschantzeva1982
351	Monocot	Liliaceae	Tulipa	Tulipa korolkowii	20.75	3.45833	4.41787	zonneveld2009	24	11.38	8.90833	213.8	botschantzeva1982
351	Monocot	Liliaceae	Tulipa	Tulipa korolkowii	20.75	3.45833	5.22416	zonneveld2009	24	14.25	9.43333	226.4	botschantzeva1982
352	Monocot	Liliaceae	Tulipa	Tulipa kuschkenis	26.65	4.44167	5.53863	zonneveld2009	24	13.38	10.73	257.52	botschantzeva1982
353	Monocot	Liliaceae	Tulipa	Tulipa lanata	26.25	4.375	5.20505	zonneveld2009	24	11	9.24583	221.9	botschantzeva1982
354	Monocot	Liliaceae	Tulipa	Tulipa lehmanniana	21.2	3.53333	4.70493	zonneveld2009	24	11	8.26083	198.26	botschantzeva1982
354	Monocot	Liliaceae	Tulipa	Tulipa lehmanniana	21.2	3.53333	4.95896	zonneveld2009	24	14.05	10.0108	240.26	botschantzeva1982
354	Monocot	Liliaceae	Tulipa	Tulipa lehmanniana	21.2	3.53333	5.11724	zonneveld2009	24	12.25	8.45833	203	botschantzeva1982
355	Monocot	Liliaceae	Tulipa	Tulipa linifolia	15.9	2.65	3.29924	zonneveld2009	24	7	5.6225	134.94	botschantzeva1982
355	Monocot	Liliaceae	Tulipa	Tulipa linifolia	15.9	2.65	3.69529	zonneveld2009	24	9	6.45417	154.9	botschantzeva1982
356	Monocot	Liliaceae	Tulipa	Tulipa micheliana	24	4	4.76306	zonneveld2009	24	12.25	10.2875	246.9	botschantzeva1982
357	Monocot	Liliaceae	Tulipa	Tulipa mogoltavica	25.8	4.3	6.03051	zonneveld2009	24	14.25	10.1608	243.86	botschantzeva1982
358	Monocot	Liliaceae	Tulipa	Tulipa montana var. montana	15.13	2.52167		Leitch2019	24		11.15	267.6	masoud2002
358	Monocot	Liliaceae	Tulipa	Tulipa montana var. montana	15.13	2.52167		Leitch2019	24		12.825	307.8	masoud2002
359	Monocot	Liliaceae	Tulipa	Tulipa neustruevae	27.4	4.56667	6.70345	zonneveld2009	24	23.9	16.2817	390.76	botschantzeva1982
360	Monocot	Liliaceae	Tulipa	Tulipa nitida	19.3	3.21667	4.58508	zonneveld2009	24	10.75	7.54167	181	botschantzeva1982
361	Monocot	Liliaceae	Tulipa	Tulipa orphanidea	25.5	4.25	5.6245	Leitch2019	24	5.78	4.3675	104.82	southern1967
362	Monocot	Liliaceae	Tulipa	Tulipa orthopoda	29.65	4.94167	6.45549	zonneveld2009	24	12.69	9.71417	233.14	botschantzeva1982
363	Monocot	Liliaceae	Tulipa	Tulipa ostrowskiana	38.85	3.2375	4.49068	zonneveld2009	48	11.9	8.57917	411.8	botschantzeva1982
364	Monocot	Liliaceae	Tulipa	Tulipa patens	27.5	4.58333	6.19013	zonneveld2009	24	11.75	8.7	208.8	botschantzeva1982
365	Monocot	Liliaceae	Tulipa	Tulipa praestans	25.05	4.175	5.26154	zonneveld2009	24	11.4	9.04583	217.1	botschantzeva1982
366	Monocot	Liliaceae	Tulipa	Tulipa regelii	26.2	4.36667	6.00734	zonneveld2009	24	12.8	9.30417	223.3	botschantzeva1982
367	Monocot	Liliaceae	Tulipa	Tulipa schrenkii	30.75	5.125		Leitch2019	24		9.54917	229.18	qu2018
367	Monocot	Liliaceae	Tulipa	Tulipa schrenkii	30.75	5.125	7.20172	zonneveld2009	24	13.25	9.42917	226.3	botschantzeva1982
368	Monocot	Liliaceae	Tulipa	Tulipa sogdiana	28.7	4.78333		Leitch2019	24		15.1083	362.6	masoud2002
368	Monocot	Liliaceae	Tulipa	Tulipa sogdiana	28.7	4.78333	6.71095	zonneveld2009	24	11.75	8.375	201	botschantzeva1982
368	Monocot	Liliaceae	Tulipa	Tulipa sogdiana	28.7	4.78333	6.72768	zonneveld2009	24	11.75	8.35417	200.5	botschantzeva1982
369	Monocot	Liliaceae	Tulipa	Tulipa subpraestans	22.85	3.80833	4.87405	zonneveld2009	24	10.5	8.20417	196.9	botschantzeva1982
370	Monocot	Liliaceae	Tulipa	Tulipa systola	28.05	4.675		Leitch2019	24		16.5333	396.8	masoud2002
371	Monocot	Liliaceae	Tulipa	Tulipa systola	28.05	4.675		Leitch2019	24		16.5333	396.8	masoud2002
372	Monocot	Liliaceae	Tulipa	Tulipa tarda	23.7	3.95	4.92903	Leitch2019	24	5.58	4.47167	107.32	southern1967
372	Monocot	Liliaceae	Tulipa	Tulipa tarda	25.75	4.29167	6.23673	zonneveld2009	24	18.25	12.5583	301.4	botschantzeva1982
373	Monocot	Liliaceae	Tulipa	Tulipa tetraphylla	20.05	3.34167	4.37516	zonneveld2009	24	13	9.92917	238.3	botschantzeva1982
374	Monocot	Liliaceae	Tulipa	Tulipa tubergeniana	26.75	4.45833	6.85897	zonneveld2009	24	22.5	14.625	351	botschantzeva1982
375	Monocot	Liliaceae	Tulipa	Tulipa turkestanica	50.1	4.175	5.656	Leitch2019, median	48	6.12	4.5175	216.84	southern1967
375	Monocot	Liliaceae	Tulipa	Tulipa turkestanica	28.1	4.68333	5.12774	zonneveld2009	24	11.25	10.275	246.6	botschantzeva1982
375	Monocot	Liliaceae	Tulipa	Tulipa turkestanica	28.1	4.68333	5.62938	zonneveld2009	24	9	7.4875	179.7	botschantzeva1982
375	Monocot	Liliaceae	Tulipa	Tulipa turkestanica	28.1	4.68333	5.82044	zonneveld2009	24	13.59	10.935	262.44	botschantzeva1982
375	Monocot	Liliaceae	Tulipa	Tulipa turkestanica	28.1	4.68333	6.50069	zonneveld2009	24	21	15.1292	363.1	botschantzeva1982
376	Monocot	Liliaceae	Tulipa	Tulipa whittalli	45.3	3.775	5.73293	Leitch2019	48	6.69	4.40521	211.45	southern1967
377	Monocot	Liliaceae	Tulipa	Tulipa zenaidae	19.9	3.31667	4.69024	zonneveld2009	24	12.25	8.6625	207.9	botschantzeva1982
378	Monocot	Araceae	Typhonium	Typhonium cuspidatum	5.17	1.2925	1.60748	lakshmanan2015	16	7.4	5.95	95.2	subramanian1988
379	Monocot	Melanthiaceae	Veratrum	Veratrum maackii	2.12	0.53	0.707524	pellicer2014	16	6.88	5.15375	82.46	pellicer2014
380	Eudicot	Fabaceae	Vicia	Vicia atropurpurea	2.4	0.685714	0.898805	Leitch2019	14	4.7	3.58571	50.2	yamamoto1973
381	Eudicot	Fabaceae	Vicia	Vicia biennis	3	0.857143	0.990177	Leitch2019	14	4.2	3.63571	50.9	yamamoto1973
382	Eudicot	Fabaceae	Vicia	Vicia bithynica	4.6	1.31429	1.4519	Leitch2019	14	5.2	4.70714	65.9	yamamoto1973
383	Eudicot	Fabaceae	Vicia	Vicia cordata	2	0.8	0.943089	Leitch2019	10	5.8	4.92	49.2	yamamoto1973
384	Eudicot	Fabaceae	Vicia	Vicia dasycarpa	2.2	0.628571	0.841062	Leitch2019	14	5.4	4.03571	56.5	yamamoto1973
385	Eudicot	Fabaceae	Vicia	Vicia eriocarpa	2.3	0.657143	0.765032	Leitch2019	14	3.9	3.35	46.9	yamamoto1973
386	Eudicot	Fabaceae	Vicia	Vicia ervilia	4.2	1.2	1.49397	Leitch2019	14	5.22	4.19286	58.7	blanco1974
386	Eudicot	Fabaceae	Vicia	Vicia ervilia	4.2	1.2	1.58554	Leitch2019	14	4.7	3.55714	49.8	yamamoto1973
387	Eudicot	Fabaceae	Vicia	Vicia faba	13.3	4.43333	7.84	Leitch2019	12	14	7.917	95	martonfiova2013
387	Eudicot	Fabaceae	Vicia	Vicia faba	13.3	4.43333	8.28602	Leitch2019	12	17.6	9.41667	113	michaelis1959
388	Eudicot	Fabaceae	Vicia	Vicia grandiflora	3.3	0.942857	1.11392	Leitch2019	14	6	5.07857	71.1	yamamoto1973
389	Eudicot	Fabaceae	Vicia	Vicia hirsuta	4	1.14286	1.23227	Leitch2019	14	3.79	3.515	49.21	kamel1999
389	Eudicot	Fabaceae	Vicia	Vicia hirsuta	4	1.14286	1.35111	Leitch2019	14	6.08	5.14286	72	terziiski1983
389	Eudicot	Fabaceae	Vicia	Vicia hirsuta	4	1.14286	1.38741	Leitch2019	14	6.2	5.10714	71.5	yamamoto1973
390	Eudicot	Fabaceae	Vicia	Vicia hybrida	6.8	2.26667	2.80281	Leitch2019	12	8.8	7.11667	85.4	yamamoto1973
391	Eudicot	Fabaceae	Vicia	Vicia hyrcanica	6.7	2.23333	2.8944	Leitch2019	12	8.1	6.25	75	yamamoto1973
392	Eudicot	Fabaceae	Vicia	Vicia lutea	7.4	2.11429	2.22627	Leitch2019	14	7.1	6.74286	94.4	yamamoto1973
393	Eudicot	Fabaceae	Vicia	Vicia melanops	10	4	5.75569	Leitch2019	10	13.9	9.66	96.6	yamamoto1973
394	Eudicot	Fabaceae	Vicia	Vicia michauxii	8.3	2.37143	3.18184	Leitch2019	14	7.6	5.66429	79.3	yamamoto1973
395	Eudicot	Fabaceae	Vicia	Vicia monantha	1.9	0.542857	0.920665	Leitch2019	14	5.1	3.00714	42.1	yamamoto1973
395	Eudicot	Fabaceae	Vicia	Vicia monantha	1.9	0.542857	0.99449	Leitch2019	14	4.75	2.59286	36.3	blanco1974
396	Eudicot	Fabaceae	Vicia	Vicia narbonensis	7.3	2.08571	2.34943	Leitch2019	14	6.3	5.59286	78.3	yamamoto1973
396	Eudicot	Fabaceae	Vicia	Vicia narbonensis	7.3	2.08571	2.46067	Leitch2019	14	6	5.08571	71.2	blanco1974
396	Eudicot	Fabaceae	Vicia	Vicia narbonensis	7.3	2.08571	3.18739	Leitch2019	14	3.6	2.35571	32.98	kamel1999
397	Eudicot	Fabaceae	Vicia	Vicia neglecta	4.7	1.56667	1.94483	Leitch2019	12	5.1	4.10833	49.3	yamamoto1973
398	Eudicot	Fabaceae	Vicia	Vicia pannonica	6.8	2.26667	2.63347	Leitch2019	12	7	6.025	72.3	yamamoto1973
399	Eudicot	Fabaceae	Vicia	Vicia peregrina	9.5	2.71429	3.32216	Leitch2019	14	7.3	5.96429	83.5	yamamoto1973
400	Eudicot	Fabaceae	Vicia	Vicia sativa (subsp. incisa)	2.3	0.766667	0.903571	Leitch2019	12	5.5	4.66667	56	yamamoto1973
401	Eudicot	Fabaceae	Vicia	Vicia tetrasperma	3.6	1.02857	1.32197	Leitch2019	14	5.6	4.35714	61	yamamoto1973
402	Basal Angiosperm	Nymphaeaceae	Victoria	Victoria amazonica	4.66	0.932	1.12989	Leitch2019	20	5.39	4.446	88.92	gupta1977
403	Eudicot	Fabaceae	Vigna	Vigna acontifolia	1.1	0.2	0.279341	Leitch2019	22	1.85	1.32455	29.14	sarbhoy1980
404	Eudicot	Fabaceae	Vigna	Vigna mungo	0.5	0.0909091	0.13253	Leitch2019	22	2.2	1.50909	33.2	sarbhoy1980
405	Eudicot	Fabaceae	Vigna	Vigna radiata	0.5	0.0909091	0.149733	Leitch2019	22	2.8	1.7	37.4	sarbhoy1980
406	Eudicot	Fabaceae	Vigna	Vigna sinensis	0.5	0.0909091	0.13468	Leitch2019	22	4	2.7	59.4	zheng1991
407	Eudicot	Fabaceae	Vigna	Vigna trilobata	0.5	0.0909091	0.124161	Leitch2019	22	1.85	1.35455	29.8	sarbhoy1980
408	Eudicot	Fabaceae	Vigna	Vigna umbellata	0.6	0.109091	0.140992	Leitch2019	22	1.8	1.39273	30.64	sarbhoy1980
408	Eudicot	Fabaceae	Vigna	Vigna umbellata	0.6	0.109091	0.191693	Leitch2019	22	2.5	1.42273	31.3	zheng1991
409	Eudicot	Fabaceae	Vigna	Vigna unguiculata	0.6	0.109091	0.147273	Leitch2019	22	2.7	2	44	zheng1991
410	Eudicot	Vitaceae	Vitis	Vitis champinii	0.5	0.0526316	0.0690272	Leitch2019	38	1.93	1.47158	55.92	pierozzi2011
411	Eudicot	Vitaceae	Vitis	Vitis cinerea	0.5	0.0526316	0.0731497	Leitch2019	38	1.7	1.22316	46.48	pierozzi2011
412	Eudicot	Vitaceae	Vitis	Vitis labrusca	0.5	0.0526316	0.076399	Leitch2019	38	1.57	1.08158	41.1	pierozzi2011
413	Eudicot	Vitaceae	Vitis	Vitis rupestris	0.6	0.0631579	0.0891144	Leitch2019	38	1.61	1.14105	43.36	pierozzi2011
414	Eudicot	Vitaceae	Vitis	Vitis vinifera	0.4	0.0421053	0.0588699	Leitch2019	38	1.68	1.20158	45.66	pierozzi2011
415	Monocot	Melanthiaceae	Xerophyllum	Xerophyllum tenax	2.965	0.395333	0.407268	pellicer2014	30	2.73	2.65	79.5	pellicer2014
415	Monocot	Melanthiaceae	Xerophyllum	Xerophyllum tenax	2.965	0.395333	0.596276	pellicer2014	30	2.73	1.81	54.3	pellicer2014
416	Monocot	Melanthiaceae	Ypsilandra	Ypsilandra thibetica	4.82	0.567059	0.922228	pellicer2014	34	8.5	5.22647	177.7	pellicer2014
417	Monocot	Araceae	Zantedeschia	Zantedeschia aethiopica	2.3	0.2875	0.367021	Leitch2019	32	3	2.35	75.2	yao1994
417	Monocot	Araceae	Zantedeschia	Zantedeschia aethiopica	2.3	0.2875	0.403417	Leitch2019	32	3.85	2.74375	87.8	ghimire2012
418	Monocot	Araceae	Zantedeschia	Zantedeschia elliottiana	1.35	0.16875	0.190308	lakshmanan2015	32	3.2	2.8375	90.8	sharma1961
418	Monocot	Araceae	Zantedeschia	Zantedeschia elliottiana	1.35	0.16875	0.206633	lakshmanan2015	32	3	2.45	78.4	yao1994
418	Monocot	Araceae	Zantedeschia	Zantedeschia elliottiana	1.35	0.16875	0.240156	lakshmanan2015	32	6.51	4.57437	146.38	lakshmanan2015
418	Monocot	Araceae	Zantedeschia	Zantedeschia elliottiana	1.35	0.16875	0.260967	lakshmanan2015	32	3.9	2.52188	80.7	ghimire2012
419	Monocot	Poaceae	Zea	Zea mays	3.05	0.61	0.779407	silva2018	20	5.82	4.555	91.1	chen1969
